# Supplementary material for: 2-Methyl-3-(2-methyl­phen­yl)-4-oxo-3,4-dihydro­quinazolin-8-yl benzoate
Source: Acta Crystallogr Sect E Struct Rep Online. 2012 Feb 17;68(Pt 3):o732–3. doi: 10.1107/S1600536812006253 (PMC3295503; doi:10.1107/S1600536812006253)
Supplement: Supplementary file 1 [file e-68-0o732-sup1.cif]

##############################################################################
#                                                                            #
# This CIF contains the data in a paper accepted for publication in          #
# Acta Crystallographica Section E. It conforms to the requirements of       #
# Notes for Authors for Acta Crystallographica Section E, and has been       #
# peer reviewed under the auspices of the IUCr Commission on Journals.       #
#                                                                            #
# Full details of the Crystallographic Information File format               #
# are given in the paper "The Crystallographic Information File (CIF):       #
# a New Standard Archive File for Crystallography" by S. R. Hall, F. H.      #
# Allen and I. D. Brown [Acta Cryst. (1991), A47, 655-685].                  #
#                                                                            #
# The current version of the core CIF dictionary is obtainable from          #
# ftp://ftp.iucr.org/pub/cif_core.dic.                                       #
#                                                                            #
# Software is freely available for graphical display of the structure(s)     #
# in this CIF. For information consult the CIF software page                 #
# http://www.iucr.org/resources/cif/software.                                #
#                                                                            #
# This file may be used for bona fide research purposes within the           #
# scientific community so long as proper attribution is given to the journal # 
# article from which it was obtained.                                        #
#                                                                            #
##############################################################################
data_global
_audit_creation_method     SHELXL-97
_journal_date_recd_electronic     2012-02-12
_journal_date_accepted     2012-02-12
_journal_name_full     'Acta Crystallographica, Section E'
_journal_year     2012
_journal_volume     68
_journal_issue      3
_journal_page_first     o732
_journal_page_last     o733
_journal_paper_category     QO
_journal_paper_doi     10.1107/S1600536812006253
_journal_coeditor_code     HB6635
_publ_contact_author_name     ' Edward RT Tiekink '
_publ_contact_author_address
;
Department of Chemistry, University of Malaya,
50603 Kuala Lumpur, Malaysia
;
_publ_contact_author_email
;
edward.tiekink@gmail.com
;
_publ_contact_author_fax     ' +60 3 7967 4193 '
_publ_contact_author_phone     ' +60 3 7967 6775 '
_publ_section_title
;
2-Methyl-3-(2-methylphenyl)-4-oxo-3,4-dihydroquinazolin-8-yl benzoate
;
loop_
    _publ_author_name
    _publ_author_footnote
    _publ_author_address
    'Adel S. El-Azab'
;
Additional correspondence author, e-mail: adelazaba@yahoo.com.
;
;
Department of Pharmaceutical Chemistry, College of Pharmacy,
King Saud University, Riyadh 11451, Saudi Arabia
and
Department of Organic Chemistry, Faculty of Pharmacy, Al-Azhar University,
Cairo 11884, Egypt
;
    'Alaa A.-M. Abdel-Aziz' .
;
Department of Pharmaceutical Chemistry, College of Pharmacy,
King Saud University, Riyadh 11451, Saudi Arabia
and
Department of Medicinal Chemistry, Faculty of Pharmacy, University of Mansoura,
Mansoura 35516, Egypt
;
    'Ng, Seik Weng' .
;
Department of Chemistry, University of Malaya,
50603 Kuala Lumpur, Malaysia
and
Chemistry Department, Faculty of Science,
King Abdulaziz University, PO Box 80203 Jeddah, Saudi Arabia
;
    'Tiekink, Edward R. T.' .
;
Department of Chemistry, University of Malaya,
50603 Kuala Lumpur, Malaysia
;
data_I
_audit_creation_method     SHELXL-97
_chemical_name_systematic
;
2-Methyl-3-(2-methylphenyl)-4-oxo-3,4-dihydroquinazolin-8-yl benzoate
;
_chemical_name_common     ?
_chemical_formula_moiety     'C23 H18 N2 O3'
_chemical_formula_sum     'C23 H18 N2 O3'
_chemical_formula_iupac     'C23 H18 N2 O3'
_chemical_formula_weight     370.39
_chemical_melting_point     ?
_symmetry_cell_setting     monoclinic
_symmetry_space_group_name_H-M     'P 21/c'
_symmetry_space_group_name_Hall     '-P 2ybc'
loop_
    _symmetry_equiv_pos_as_xyz
    'x, y, z'
    '-x, y+1/2, -z+1/2'
    '-x, -y, -z'
    'x, -y-1/2, z-1/2'
_cell_length_a     20.3847(4)
_cell_length_b     7.43520(10)
_cell_length_c     12.7829(3)
_cell_angle_alpha     90.00
_cell_angle_beta     107.489(2)
_cell_angle_gamma     90.00
_cell_volume     1847.87(6)
_cell_formula_units_Z     4
_cell_measurement_reflns_used     4141
_cell_measurement_theta_min     3.6223
_cell_measurement_theta_max     76.0369
_cell_measurement_temperature     100(2)
_exptl_crystal_description     prism
_exptl_crystal_colour     colourless
_exptl_crystal_size_max     0.30
_exptl_crystal_size_mid     0.10
_exptl_crystal_size_min     0.05
_exptl_crystal_density_diffrn     1.331
_exptl_crystal_density_meas     ?
_exptl_crystal_density_method     'not measured'
_exptl_crystal_F_000     776
_exptl_absorpt_coefficient_mu     0.722
_exptl_absorpt_correction_type     multi-scan
_exptl_absorpt_process_details     '(CrysAlis PRO; Agilent, 2011)'
_exptl_absorpt_correction_T_min     0.46989
_exptl_absorpt_correction_T_max     1.00000
_diffrn_ambient_temperature     100(2)
_diffrn_radiation_type     CuK\a
_diffrn_radiation_wavelength     1.5418
_diffrn_radiation_source     'SuperNova (Cu) X-ray Source'
_diffrn_radiation_monochromator     Mirror
_diffrn_measurement_device_type
                  'Agilent SuperNova Dual diffractometer with an Atlas detector'
_diffrn_measurement_method     '\w scan'
_diffrn_detector_area_resol_mean     10.4041
_diffrn_reflns_number     7377
_diffrn_reflns_av_R_equivalents     0.0145
_diffrn_reflns_av_sigmaI/netI     0.0184
_diffrn_reflns_theta_min     4.55
_diffrn_reflns_theta_max     76.14
_diffrn_reflns_theta_full     76.14
_diffrn_measured_fraction_theta_max     0.976
_diffrn_measured_fraction_theta_full     0.976
_diffrn_reflns_limit_h_min     -22
_diffrn_reflns_limit_h_max     25
_diffrn_reflns_limit_k_min     -9
_diffrn_reflns_limit_k_max     6
_diffrn_reflns_limit_l_min     -15
_diffrn_reflns_limit_l_max     15
_diffrn_standards_number     0
_diffrn_standards_interval_count     0
_diffrn_standards_interval_time     0
_diffrn_standards_decay_%     0
_refine_special_details
;
Refinement of <i>F</i>^2^ against ALL reflections. The weighted <i>R</i>-factor
<i>wR</i> and goodness of fit <i>S</i> are based on <i>F</i>^2^, conventional
<i>R</i>-factors <i>R</i> are based on <i>F</i>, with <i>F</i> set to zero for
negative <i>F</i>^2^. The threshold expression of <i>F</i>^2^ >
\s(<i>F</i>^2^) is used only for calculating <i>R</i>-factors(gt) <i>etc</i>.
and is not relevant to the choice of reflections for refinement.
<i>R</i>-factors based on <i>F</i>^2^ are statistically about twice as large
as those based on <i>F</i>, and <i>R</i>- factors based on ALL data will be
even larger.
;
_reflns_number_total     3780
_reflns_number_gt     3432
_reflns_threshold_expression     I>2\s(I)
_refine_ls_structure_factor_coef     Fsqd
_refine_ls_matrix_type     full
_refine_ls_R_factor_all     0.0535
_refine_ls_R_factor_gt     0.0492
_refine_ls_wR_factor_gt     0.1284
_refine_ls_wR_factor_ref     0.1318
_refine_ls_goodness_of_fit_ref     1.053
_refine_ls_restrained_S_all     1.053
_refine_ls_number_reflns     3780
_refine_ls_number_parameters     255
_refine_ls_number_restraints     0
_refine_ls_hydrogen_treatment     constr
_refine_ls_weighting_scheme     calc
_refine_ls_weighting_details
         'calc w=1/[\s^2^(Fo^2^)+(0.0621P)^2^+1.4481P] where P=(Fo^2^+2Fc^2^)/3'
_atom_sites_solution_hydrogens     geom
_atom_sites_solution_primary     direct
_atom_sites_solution_secondary     difmap
_refine_ls_shift/su_max     0.001
_refine_ls_shift/su_mean     0.000
_refine_diff_density_max     0.611
_refine_diff_density_min     -0.276
_refine_ls_extinction_method     none
_refine_ls_extinction_coef     ?
loop_
    _atom_type_symbol
    _atom_type_description
    _atom_type_scat_dispersion_real
    _atom_type_scat_dispersion_imag
    _atom_type_scat_source
    'C' 'C' 0.0181 0.0091
                         'International Tables Vol C Tables 4.2.6.8 and 6.1.1.4'
    'H' 'H' 0.0000 0.0000
                         'International Tables Vol C Tables 4.2.6.8 and 6.1.1.4'
    'N' 'N' 0.0311 0.0180
                         'International Tables Vol C Tables 4.2.6.8 and 6.1.1.4'
    'O' 'O' 0.0492 0.0322
                         'International Tables Vol C Tables 4.2.6.8 and 6.1.1.4'
_computing_data_collection     'CrysAlis PRO (Agilent, 2011)'
_computing_cell_refinement     'CrysAlis PRO (Agilent, 2011)'
_computing_data_reduction     'CrysAlis PRO (Agilent, 2011)'
_computing_structure_solution     'SHELXS97 (Sheldrick, 2008)'
_computing_structure_refinement     'SHELXL97 (Sheldrick, 2008)'
_computing_molecular_graphics
                      'ORTEP-3 (Farrugia, 1997) and DIAMOND (Brandenburg, 2006)'
_computing_publication_material     'publCIF (Westrip, 2010)'
loop_
    _atom_site_type_symbol
    _atom_site_label
    _atom_site_fract_x
    _atom_site_fract_y
    _atom_site_fract_z
    _atom_site_U_iso_or_equiv
    _atom_site_adp_type
    _atom_site_calc_flag
    _atom_site_refinement_flags
    _atom_site_occupancy
    _atom_site_symmetry_multiplicity
    _atom_site_disorder_assembly
    _atom_site_disorder_group
    O O1 0.12153(6) 0.28357(15) 0.64163(9) 0.0228(3) Uani d . 1 1 . .
    O O2 0.17292(6) 0.08881(17) 0.55602(10) 0.0287(3) Uani d . 1 1 . .
    O O3 0.39006(6) 0.65559(18) 0.84640(10) 0.0284(3) Uani d . 1 1 . .
    N N1 0.21618(7) 0.52042(18) 0.60240(11) 0.0197(3) Uani d . 1 1 . .
    N N2 0.31826(7) 0.69110(19) 0.67202(11) 0.0209(3) Uani d . 1 1 . .
    C C1 0.05574(8) 0.1737(2) 0.46895(13) 0.0220(3) Uani d . 1 1 . .
    C C2 -0.00084(9) 0.2669(2) 0.48010(14) 0.0248(4) Uani d . 1 1 . .
    H H2 0.0028 0.3330 0.5452 0.030 Uiso calc R 1 1 . .
    C C3 -0.06272(9) 0.2636(2) 0.39634(16) 0.0295(4) Uani d . 1 1 . .
    H H3 -0.1014 0.3278 0.4038 0.035 Uiso calc R 1 1 . .
    C C4 -0.06782(10) 0.1661(2) 0.30169(16) 0.0313(4) Uani d . 1 1 . .
    H H4 -0.1101 0.1640 0.2443 0.038 Uiso calc R 1 1 . .
    C C5 -0.01162(10) 0.0715(2) 0.29002(15) 0.0301(4) Uani d . 1 1 . .
    H H5 -0.0156 0.0047 0.2251 0.036 Uiso calc R 1 1 . .
    C C6 0.05038(9) 0.0750(2) 0.37355(14) 0.0258(4) Uani d . 1 1 . .
    H H6 0.0890 0.0107 0.3660 0.031 Uiso calc R 1 1 . .
    C C7 0.12288(8) 0.1733(2) 0.55681(13) 0.0212(3) Uani d . 1 1 . .
    C C8 0.18435(8) 0.3093(2) 0.72251(13) 0.0212(3) Uani d . 1 1 . .
    C C9 0.19716(9) 0.2213(2) 0.82114(14) 0.0248(4) Uani d . 1 1 . .
    H H9 0.1646 0.1378 0.8323 0.030 Uiso calc R 1 1 . .
    C C10 0.25825(9) 0.2546(2) 0.90526(14) 0.0254(4) Uani d . 1 1 . .
    H H10 0.2674 0.1922 0.9730 0.030 Uiso calc R 1 1 . .
    C C11 0.30502(9) 0.3773(2) 0.89015(13) 0.0225(3) Uani d . 1 1 . .
    H H11 0.3466 0.3995 0.9470 0.027 Uiso calc R 1 1 . .
    C C12 0.29094(8) 0.4695(2) 0.79007(13) 0.0195(3) Uani d . 1 1 . .
    C C13 0.23106(8) 0.4352(2) 0.70379(12) 0.0187(3) Uani d . 1 1 . .
    C C14 0.33798(8) 0.6088(2) 0.77586(13) 0.0205(3) Uani d . 1 1 . .
    C C15 0.25920(8) 0.6410(2) 0.59004(12) 0.0192(3) Uani d . 1 1 . .
    C C16 0.24555(9) 0.7342(2) 0.48214(13) 0.0238(3) Uani d . 1 1 . .
    H H16A 0.2042 0.6836 0.4300 0.036 Uiso calc R 1 1 . .
    H H16B 0.2849 0.7174 0.4540 0.036 Uiso calc R 1 1 . .
    H H16C 0.2387 0.8629 0.4916 0.036 Uiso calc R 1 1 . .
    C C17 0.36264(9) 0.8369(2) 0.65716(13) 0.0250(4) Uani d . 1 1 . .
    C C18 0.35070(9) 1.0096(2) 0.69125(15) 0.0276(4) Uani d . 1 1 . .
    H H18 0.3126 1.0318 0.7177 0.033 Uiso calc R 1 1 . .
    C C19 0.39532(9) 1.1478(2) 0.68583(15) 0.0303(4) Uani d . 1 1 . .
    H H19 0.3875 1.2663 0.7071 0.036 Uiso calc R 1 1 . .
    C C20 0.45170(9) 1.1116(3) 0.64898(14) 0.0290(4) Uani d . 1 1 . .
    H H20 0.4829 1.2055 0.6469 0.035 Uiso calc R 1 1 . .
    C C21 0.46277(9) 0.9408(2) 0.61541(14) 0.0269(4) Uani d . 1 1 . .
    H H21 0.5012 0.9189 0.5898 0.032 Uiso calc R 1 1 . .
    C C22 0.41779(9) 0.7985(2) 0.61865(13) 0.0250(4) Uani d . 1 1 . .
    C C23 0.43021(10) 0.6146(2) 0.58317(15) 0.0297(4) Uani d . 1 1 . .
    H H23A 0.4362 0.5307 0.6444 0.045 Uiso calc R 1 1 . .
    H H23B 0.4718 0.6148 0.5599 0.045 Uiso calc R 1 1 . .
    H H23C 0.3908 0.5770 0.5218 0.045 Uiso calc R 1 1 . .
loop_
    _atom_site_aniso_label
    _atom_site_aniso_U_11
    _atom_site_aniso_U_22
    _atom_site_aniso_U_33
    _atom_site_aniso_U_12
    _atom_site_aniso_U_13
    _atom_site_aniso_U_23
    O1 0.0196(5) 0.0213(6) 0.0261(6) -0.0029(4) 0.0049(5) -0.0053(4)
    O2 0.0236(6) 0.0286(6) 0.0320(6) 0.0019(5) 0.0052(5) -0.0065(5)
    O3 0.0232(6) 0.0370(7) 0.0205(6) -0.0089(5) -0.0003(5) 0.0019(5)
    N1 0.0201(6) 0.0176(6) 0.0194(6) 0.0010(5) 0.0031(5) -0.0019(5)
    N2 0.0207(7) 0.0233(7) 0.0172(6) -0.0032(5) 0.0034(5) 0.0002(5)
    C1 0.0230(8) 0.0166(7) 0.0250(8) -0.0042(6) 0.0053(6) 0.0010(6)
    C2 0.0256(8) 0.0181(7) 0.0299(9) -0.0026(6) 0.0070(7) -0.0002(6)
    C3 0.0249(9) 0.0220(8) 0.0385(10) 0.0004(7) 0.0049(7) 0.0034(7)
    C4 0.0288(9) 0.0246(8) 0.0322(9) -0.0049(7) -0.0033(7) 0.0055(7)
    C5 0.0370(10) 0.0244(8) 0.0249(8) -0.0061(7) 0.0031(7) -0.0011(7)
    C6 0.0278(8) 0.0218(8) 0.0274(8) -0.0024(7) 0.0075(7) -0.0015(6)
    C7 0.0239(8) 0.0154(7) 0.0251(8) -0.0030(6) 0.0083(7) -0.0013(6)
    C8 0.0207(8) 0.0183(7) 0.0234(8) -0.0002(6) 0.0046(6) -0.0042(6)
    C9 0.0287(9) 0.0187(8) 0.0285(8) -0.0036(6) 0.0110(7) -0.0005(6)
    C10 0.0334(9) 0.0211(8) 0.0218(8) 0.0001(7) 0.0084(7) 0.0016(6)
    C11 0.0254(8) 0.0219(8) 0.0186(7) 0.0004(6) 0.0043(6) -0.0005(6)
    C12 0.0212(7) 0.0180(7) 0.0190(7) 0.0007(6) 0.0058(6) -0.0019(6)
    C13 0.0213(7) 0.0164(7) 0.0186(7) 0.0018(6) 0.0060(6) -0.0021(6)
    C14 0.0199(7) 0.0230(8) 0.0177(7) 0.0004(6) 0.0043(6) -0.0011(6)
    C15 0.0194(7) 0.0188(7) 0.0182(7) 0.0018(6) 0.0036(6) -0.0025(6)
    C16 0.0253(8) 0.0233(8) 0.0192(7) -0.0009(6) 0.0012(6) 0.0012(6)
    C17 0.0241(8) 0.0292(9) 0.0190(7) -0.0042(7) 0.0023(6) 0.0024(6)
    C18 0.0259(8) 0.0253(8) 0.0301(9) -0.0018(7) 0.0062(7) -0.0002(7)
    C19 0.0323(9) 0.0246(9) 0.0317(9) -0.0009(7) 0.0061(7) -0.0031(7)
    C20 0.0259(8) 0.0296(9) 0.0276(8) -0.0036(7) 0.0018(7) 0.0009(7)
    C21 0.0258(8) 0.0282(9) 0.0227(8) -0.0013(7) 0.0013(6) 0.0062(7)
    C22 0.0261(8) 0.0251(8) 0.0207(8) 0.0007(7) 0.0027(6) 0.0022(6)
    C23 0.0333(9) 0.0270(9) 0.0286(9) -0.0011(7) 0.0090(7) 0.0018(7)
_geom_special_details
;
All e.s.d.'s (except the e.s.d. in the dihedral angle between two l.s. planes)
are estimated using the full covariance matrix. The cell e.s.d.'s are taken
into account individually in the estimation of e.s.d.'s in distances, angles
and torsion angles; correlations between e.s.d.'s in cell parameters are only
used when they are defined by crystal symmetry. An approximate (isotropic)
treatment of cell e.s.d.'s is used for estimating e.s.d.'s involving l.s.
planes.
;
loop_
    _geom_bond_atom_site_label_1
    _geom_bond_atom_site_label_2
    _geom_bond_site_symmetry_2
    _geom_bond_distance
    _geom_bond_publ_flag
    O1 C7 . 1.3661(19) ?
    O1 C8 . 1.3962(19) ?
    O2 C7 . 1.201(2) ?
    O3 C14 . 1.219(2) ?
    N1 C15 . 1.296(2) ?
    N1 C13 . 1.392(2) ?
    N2 C15 . 1.3887(19) ?
    N2 C14 . 1.406(2) ?
    N2 C17 . 1.461(2) ?
    C1 C2 . 1.389(2) ?
    C1 C6 . 1.399(2) ?
    C1 C7 . 1.487(2) ?
    C2 C3 . 1.388(2) ?
    C2 H2 . 0.9500 ?
    C3 C4 . 1.387(3) ?
    C3 H3 . 0.9500 ?
    C4 C5 . 1.390(3) ?
    C4 H4 . 0.9500 ?
    C5 C6 . 1.388(2) ?
    C5 H5 . 0.9500 ?
    C6 H6 . 0.9500 ?
    C8 C9 . 1.374(2) ?
    C8 C13 . 1.406(2) ?
    C9 C10 . 1.401(2) ?
    C9 H9 . 0.9500 ?
    C10 C11 . 1.375(2) ?
    C10 H10 . 0.9500 ?
    C11 C12 . 1.403(2) ?
    C11 H11 . 0.9500 ?
    C12 C13 . 1.401(2) ?
    C12 C14 . 1.459(2) ?
    C15 C16 . 1.493(2) ?
    C16 H16A . 0.9800 ?
    C16 H16B . 0.9800 ?
    C16 H16C . 0.9800 ?
    C17 C22 . 1.386(3) ?
    C17 C18 . 1.400(3) ?
    C18 C19 . 1.387(3) ?
    C18 H18 . 0.9500 ?
    C19 C20 . 1.393(3) ?
    C19 H19 . 0.9500 ?
    C20 C21 . 1.381(3) ?
    C20 H20 . 0.9500 ?
    C21 C22 . 1.409(2) ?
    C21 H21 . 0.9500 ?
    C22 C23 . 1.486(2) ?
    C23 H23A . 0.9800 ?
    C23 H23B . 0.9800 ?
    C23 H23C . 0.9800 ?
loop_
    _geom_angle_atom_site_label_1
    _geom_angle_atom_site_label_2
    _geom_angle_atom_site_label_3
    _geom_angle_site_symmetry_1
    _geom_angle_site_symmetry_3
    _geom_angle
    _geom_angle_publ_flag
    C7 O1 C8 . . 115.93(12) ?
    C15 N1 C13 . . 117.52(13) ?
    C15 N2 C14 . . 122.18(14) ?
    C15 N2 C17 . . 122.11(13) ?
    C14 N2 C17 . . 115.68(13) ?
    C2 C1 C6 . . 120.09(15) ?
    C2 C1 C7 . . 121.84(15) ?
    C6 C1 C7 . . 118.07(15) ?
    C3 C2 C1 . . 120.16(16) ?
    C3 C2 H2 . . 119.9 ?
    C1 C2 H2 . . 119.9 ?
    C4 C3 C2 . . 119.63(17) ?
    C4 C3 H3 . . 120.2 ?
    C2 C3 H3 . . 120.2 ?
    C3 C4 C5 . . 120.66(16) ?
    C3 C4 H4 . . 119.7 ?
    C5 C4 H4 . . 119.7 ?
    C6 C5 C4 . . 119.82(17) ?
    C6 C5 H5 . . 120.1 ?
    C4 C5 H5 . . 120.1 ?
    C5 C6 C1 . . 119.65(17) ?
    C5 C6 H6 . . 120.2 ?
    C1 C6 H6 . . 120.2 ?
    O2 C7 O1 . . 122.72(15) ?
    O2 C7 C1 . . 125.87(15) ?
    O1 C7 C1 . . 111.41(13) ?
    C9 C8 O1 . . 119.55(15) ?
    C9 C8 C13 . . 121.44(15) ?
    O1 C8 C13 . . 118.85(14) ?
    C8 C9 C10 . . 119.99(15) ?
    C8 C9 H9 . . 120.0 ?
    C10 C9 H9 . . 120.0 ?
    C11 C10 C9 . . 120.24(15) ?
    C11 C10 H10 . . 119.9 ?
    C9 C10 H10 . . 119.9 ?
    C10 C11 C12 . . 119.46(15) ?
    C10 C11 H11 . . 120.3 ?
    C12 C11 H11 . . 120.3 ?
    C13 C12 C11 . . 121.35(15) ?
    C13 C12 C14 . . 118.73(14) ?
    C11 C12 C14 . . 119.88(14) ?
    N1 C13 C12 . . 123.02(14) ?
    N1 C13 C8 . . 119.49(14) ?
    C12 C13 C8 . . 117.48(14) ?
    O3 C14 N2 . . 120.83(15) ?
    O3 C14 C12 . . 124.70(15) ?
    N2 C14 C12 . . 114.47(13) ?
    N1 C15 N2 . . 123.95(14) ?
    N1 C15 C16 . . 119.25(14) ?
    N2 C15 C16 . . 116.80(14) ?
    C15 C16 H16A . . 109.5 ?
    C15 C16 H16B . . 109.5 ?
    H16A C16 H16B . . 109.5 ?
    C15 C16 H16C . . 109.5 ?
    H16A C16 H16C . . 109.5 ?
    H16B C16 H16C . . 109.5 ?
    C22 C17 C18 . . 122.36(16) ?
    C22 C17 N2 . . 119.55(16) ?
    C18 C17 N2 . . 117.88(15) ?
    C19 C18 C17 . . 119.04(17) ?
    C19 C18 H18 . . 120.5 ?
    C17 C18 H18 . . 120.5 ?
    C18 C19 C20 . . 119.58(17) ?
    C18 C19 H19 . . 120.2 ?
    C20 C19 H19 . . 120.2 ?
    C21 C20 C19 . . 120.75(17) ?
    C21 C20 H20 . . 119.6 ?
    C19 C20 H20 . . 119.6 ?
    C20 C21 C22 . . 120.87(17) ?
    C20 C21 H21 . . 119.6 ?
    C22 C21 H21 . . 119.6 ?
    C17 C22 C21 . . 117.38(16) ?
    C17 C22 C23 . . 121.95(16) ?
    C21 C22 C23 . . 120.66(16) ?
    C22 C23 H23A . . 109.5 ?
    C22 C23 H23B . . 109.5 ?
    H23A C23 H23B . . 109.5 ?
    C22 C23 H23C . . 109.5 ?
    H23A C23 H23C . . 109.5 ?
    H23B C23 H23C . . 109.5 ?
loop_
    _geom_torsion_atom_site_label_1
    _geom_torsion_atom_site_label_2
    _geom_torsion_atom_site_label_3
    _geom_torsion_atom_site_label_4
    _geom_torsion_site_symmetry_1
    _geom_torsion_site_symmetry_2
    _geom_torsion_site_symmetry_3
    _geom_torsion_site_symmetry_4
    _geom_torsion
    _geom_torsion_publ_flag
    C6 C1 C2 C3 . . . . -0.5(2) ?
    C7 C1 C2 C3 . . . . -179.84(15) ?
    C1 C2 C3 C4 . . . . 0.3(3) ?
    C2 C3 C4 C5 . . . . 0.1(3) ?
    C3 C4 C5 C6 . . . . -0.3(3) ?
    C4 C5 C6 C1 . . . . 0.1(3) ?
    C2 C1 C6 C5 . . . . 0.3(3) ?
    C7 C1 C6 C5 . . . . 179.68(15) ?
    C8 O1 C7 O2 . . . . 7.2(2) ?
    C8 O1 C7 C1 . . . . -172.79(13) ?
    C2 C1 C7 O2 . . . . 175.74(16) ?
    C6 C1 C7 O2 . . . . -3.6(3) ?
    C2 C1 C7 O1 . . . . -4.3(2) ?
    C6 C1 C7 O1 . . . . 176.36(14) ?
    C7 O1 C8 C9 . . . . -103.54(17) ?
    C7 O1 C8 C13 . . . . 81.03(17) ?
    O1 C8 C9 C10 . . . . -176.08(14) ?
    C13 C8 C9 C10 . . . . -0.8(3) ?
    C8 C9 C10 C11 . . . . 1.0(3) ?
    C9 C10 C11 C12 . . . . 0.3(3) ?
    C10 C11 C12 C13 . . . . -1.9(2) ?
    C10 C11 C12 C14 . . . . 175.82(15) ?
    C15 N1 C13 C12 . . . . -2.4(2) ?
    C15 N1 C13 C8 . . . . 177.21(14) ?
    C11 C12 C13 N1 . . . . -178.26(14) ?
    C14 C12 C13 N1 . . . . 4.0(2) ?
    C11 C12 C13 C8 . . . . 2.1(2) ?
    C14 C12 C13 C8 . . . . -175.64(14) ?
    C9 C8 C13 N1 . . . . 179.61(15) ?
    O1 C8 C13 N1 . . . . -5.0(2) ?
    C9 C8 C13 C12 . . . . -0.8(2) ?
    O1 C8 C13 C12 . . . . 174.56(13) ?
    C15 N2 C14 O3 . . . . -179.91(15) ?
    C17 N2 C14 O3 . . . . -1.9(2) ?
    C15 N2 C14 C12 . . . . -0.8(2) ?
    C17 N2 C14 C12 . . . . 177.21(14) ?
    C13 C12 C14 O3 . . . . 176.86(16) ?
    C11 C12 C14 O3 . . . . -1.0(3) ?
    C13 C12 C14 N2 . . . . -2.2(2) ?
    C11 C12 C14 N2 . . . . 179.96(14) ?
    C13 N1 C15 N2 . . . . -0.9(2) ?
    C13 N1 C15 C16 . . . . 179.36(14) ?
    C14 N2 C15 N1 . . . . 2.5(2) ?
    C17 N2 C15 N1 . . . . -175.36(15) ?
    C14 N2 C15 C16 . . . . -177.75(14) ?
    C17 N2 C15 C16 . . . . 4.4(2) ?
    C15 N2 C17 C22 . . . . -92.04(19) ?
    C14 N2 C17 C22 . . . . 89.96(18) ?
    C15 N2 C17 C18 . . . . 93.06(19) ?
    C14 N2 C17 C18 . . . . -84.94(19) ?
    C22 C17 C18 C19 . . . . 0.4(3) ?
    N2 C17 C18 C19 . . . . 175.12(15) ?
    C17 C18 C19 C20 . . . . -1.4(3) ?
    C18 C19 C20 C21 . . . . 1.5(3) ?
    C19 C20 C21 C22 . . . . -0.7(3) ?
    C18 C17 C22 C21 . . . . 0.5(2) ?
    N2 C17 C22 C21 . . . . -174.21(14) ?
    C18 C17 C22 C23 . . . . 179.70(16) ?
    N2 C17 C22 C23 . . . . 5.0(2) ?
    C20 C21 C22 C17 . . . . -0.3(2) ?
    C20 C21 C22 C23 . . . . -179.57(16) ?
loop_
    _geom_hbond_atom_site_label_D
    _geom_hbond_atom_site_label_H
    _geom_hbond_atom_site_label_A
    _geom_hbond_site_symmetry_A
    _geom_hbond_distance_DH
    _geom_hbond_distance_HA
    _geom_hbond_distance_DA
    _geom_hbond_angle_DHA
    C3 H3 N1 3_566 0.95 2.58 3.521(2) 172
    C16 H16c O2 1_565 0.98 2.44 3.298(2) 146
    C20 H20 O3 2_656 0.95 2.59 3.225(2) 124
    C11 H11 Cg1 4_576 0.95 2.72 3.5519(18) 147
