# Supplementary material for: 2-Methyl-3-(2-methyl­phen­yl)-4-oxo-3,4-dihydro­quinazolin-8-yl benzoate
Source: Acta Crystallogr Sect E Struct Rep Online. 2012 Feb 17;68(Pt 3):o732–3. doi: 10.1107/S1600536812006253 (PMC3295503; doi:10.1107/S1600536812006253)
Supplement: Supplementary file 2 [file e-68-0o732-Isup2.hkl]

# 
# h,k,l, Fc-squared, Fo-squared, sigma(Fo-squared) and status flag 
# 
data_I
_shelx_title '  P21/c' 
_shelx_refln_list_code          4 
_shelx_F_calc_maximum      164.01 
_exptl_crystal_F_000       776.00 
_reflns_d_resolution_high  0.7940 
 
loop_ 
 _symmetry_equiv_pos_as_xyz 
 'x, y, z' 
 '-x, y+1/2, -z+1/2' 
 '-x, -y, -z' 
 'x, -y-1/2, z-1/2' 
 
_cell_length_a    20.3847 
_cell_length_b     7.4352 
_cell_length_c    12.7829 
_cell_angle_alpha  90.000 
_cell_angle_beta  107.489 
_cell_angle_gamma  90.000 
 
_shelx_F_squared_multiplier     1.000 
 
loop_ 
 _refln_index_h 
 _refln_index_k 
 _refln_index_l 
 _refln_F_squared_calc 
 _refln_F_squared_meas 
 _refln_F_squared_sigma 
 _refln_observed_status 
   2   0   0     1984.10     1887.26     18.73 o 
   3   0   0     4184.00     3661.65     35.59 o 
   4   0   0      194.85      227.34      4.76 o 
   5   0   0     3138.98     3040.74     32.16 o 
   6   0   0      701.82      625.19     10.52 o 
   7   0   0       28.93       34.05      1.19 o 
  10   0   0       23.17       16.37      2.37 o 
  11   0   0        0.91        8.75      2.20 o 
  12   0   0       12.16       19.68      2.90 o 
  13   0   0       29.09       32.67      3.76 o 
  14   0   0      222.05      237.81      9.84 o 
  15   0   0     1012.44     1041.98     31.61 o 
  16   0   0     2029.97     1977.95     21.67 o 
  17   0   0     1878.53     1828.22     20.77 o 
  18   0   0      392.94      406.52      8.73 o 
  19   0   0        2.89        3.32      3.61 o 
  20   0   0       43.23       38.89      2.93 o 
  21   0   0      164.62      172.18      5.03 o 
  22   0   0       13.53        7.91      3.00 o 
  23   0   0      166.52      186.37      6.36 o 
  24   0   0       13.90       14.41      1.83 o 
   1   1   0      278.14      248.81      4.94 o 
   2   1   0    17567.58    17116.98     89.39 o 
   3   1   0     1116.22     1296.05      8.21 o 
   4   1   0     2804.98     2418.88     18.16 o 
   5   1   0     1816.10     1640.60     13.74 o 
   6   1   0     1173.14     1081.97     10.67 o 
   7   1   0      524.22      520.16      7.48 o 
   8   1   0      285.50      258.42      4.48 o 
   9   1   0        5.76        7.42      0.90 o 
  10   1   0       16.78        9.05      1.98 o 
  11   1   0     1950.99     1869.20     27.74 o 
  12   1   0      506.60      563.80      9.93 o 
  13   1   0      258.55      290.20      7.38 o 
  14   1   0      378.36      372.80      8.79 o 
  15   1   0      819.55      757.41      7.81 o 
  16   1   0      211.54      218.00      4.23 o 
  17   1   0       94.21       89.67      3.60 o 
  18   1   0      285.86      297.27      6.20 o 
  19   1   0        5.30       10.01      1.84 o 
  20   1   0       84.39       89.97      3.43 o 
  21   1   0        6.67        5.70      1.54 o 
  22   1   0      220.31      250.13      4.55 o 
  23   1   0       22.96       28.44      1.49 o 
  24   1   0        2.18        1.39      1.26 o 
   0   2   0     7918.38     6576.75     47.54 o 
   1   2   0     2746.70     2593.73     15.75 o 
   2   2   0        0.00       18.01      1.22 o 
   3   2   0        2.28        2.93      0.56 o 
   4   2   0     1178.68     1043.23      7.81 o 
   5   2   0       19.89       30.54      1.01 o 
   6   2   0     1859.87     1807.23     13.18 o 
   7   2   0      289.26      237.86      6.29 o 
   8   2   0      679.86      643.67      7.11 o 
   9   2   0      382.04      385.04      5.51 o 
  10   2   0      176.02      161.95      3.62 o 
  11   2   0       79.89       71.61      4.46 o 
  12   2   0      253.24      225.02      8.40 o 
  13   2   0      335.87      363.07      8.15 o 
  14   2   0      435.97      419.83      7.31 o 
  15   2   0     1170.33     1142.56      9.89 o 
  16   2   0     3263.13     3196.04     24.72 o 
  17   2   0        1.33        6.11      1.71 o 
  18   2   0       98.81      117.25      3.90 o 
  19   2   0      119.33      149.88      4.28 o 
  20   2   0        0.98        4.19      1.52 o 
  21   2   0        2.28        1.96      1.28 o 
  22   2   0       13.14       15.60      1.38 o 
  23   2   0       61.98       65.08      2.35 o 
   1   3   0      124.72      139.63      2.34 o 
   2   3   0        1.32        5.27      0.67 o 
   3   3   0       68.67       57.68      1.50 o 
   4   3   0      854.98      838.75      8.15 o 
   5   3   0      185.92      209.85      3.01 o 
   6   3   0      187.68      172.23      2.75 o 
   7   3   0      632.22      658.13      7.87 o 
   8   3   0      440.26      471.51      6.30 o 
   9   3   0      633.21      571.42      7.30 o 
  10   3   0      223.01      241.13      8.31 o 
  11   3   0      626.22      593.75     13.22 o 
  12   3   0     1335.18     1202.82     21.19 o 
  13   3   0       16.30       24.92      1.90 o 
  14   3   0      873.92      795.13      9.99 o 
  15   3   0       56.56       42.73      3.11 o 
  16   3   0      967.54      968.84     29.55 o 
  17   3   0       70.93       61.94      3.57 o 
  18   3   0       68.37       69.15      3.76 o 
  19   3   0        6.52        8.50      2.08 o 
  20   3   0        2.34        2.01      1.77 o 
  21   3   0        9.17       16.61      1.73 o 
  22   3   0        5.54       11.44      2.35 o 
  23   3   0      126.73      120.66      3.86 o 
   0   4   0       75.98       42.78      3.87 o 
   1   4   0     1784.85     1605.42     18.12 o 
   2   4   0      650.96      633.86     10.21 o 
   3   4   0       60.10       74.52      3.38 o 
   4   4   0     1311.00     1288.10     15.40 o 
   5   4   0       12.48        9.26      1.40 o 
   6   4   0        6.26        3.80      2.12 o 
   7   4   0      106.44      113.77      6.72 o 
   8   4   0      451.71      487.47     14.02 o 
   9   4   0      525.60      495.14     14.14 o 
  10   4   0      105.06      103.38      6.22 o 
  11   4   0        1.15        3.59      1.25 o 
  12   4   0       15.37       25.82      2.17 o 
  13   4   0       65.53       53.11      2.52 o 
  14   4   0      480.71      437.59     10.21 o 
  15   4   0       56.26       71.04      5.56 o 
  16   4   0        1.80        8.56      3.25 o 
  17   4   0      131.51      146.69      7.36 o 
  18   4   0       79.25       88.43      5.72 o 
  19   4   0       61.72       74.03      4.91 o 
  20   4   0        5.32        6.07      2.42 o 
  21   4   0       15.78       22.19      2.50 o 
  22   4   0        0.12        1.82      0.77 o 
   1   5   0      851.35      883.35     13.88 o 
   2   5   0      130.20      132.79      5.12 o 
   3   5   0      165.28      195.72      6.09 o 
   4   5   0       99.97       93.87      4.24 o 
   5   5   0      120.75       96.06      6.65 o 
   6   5   0       50.24       35.02      4.37 o 
   7   5   0      347.49      333.14     12.43 o 
   8   5   0       27.23       25.71      1.38 o 
   9   5   0       19.04       19.50      1.26 o 
  10   5   0      105.41       81.19      3.38 o 
  11   5   0      104.98      130.57      4.52 o 
  12   5   0      178.10      224.24      7.24 o 
  13   5   0        1.24       -1.13      2.67 o 
  14   5   0       38.55       39.73      2.44 o 
  15   5   0        0.01        0.24      1.22 o 
  16   5   0       20.11       28.76      2.28 o 
  17   5   0        6.91        8.36      1.61 o 
  18   5   0       99.83       98.46      4.86 o 
  19   5   0        1.23        2.01      1.45 o 
  20   5   0       60.03       60.36      1.85 o 
   0   6   0        0.26        2.51      1.35 o 
   1   6   0      239.58      224.31      2.69 o 
   2   6   0       55.36       70.98      1.59 o 
   3   6   0      187.19      174.86      2.47 o 
   4   6   0     1484.61     1442.56      8.93 o 
   5   6   0       46.78       67.94      2.01 o 
   6   6   0       73.60       83.87      2.23 o 
   7   6   0      274.76      269.53      3.97 o 
   8   6   0        0.30        0.72      0.73 o 
   9   6   0      143.70      125.72      2.68 o 
  10   6   0      183.33      173.52      3.84 o 
  11   6   0       85.14       89.74      3.31 o 
  12   6   0      337.41      311.03      6.02 o 
  13   6   0       29.69       27.90      1.56 o 
  14   6   0       61.90       61.53      2.57 o 
  15   6   0        7.98        8.31      1.11 o 
  16   6   0        9.59       19.28      1.31 o 
  17   6   0       37.95       35.24      1.39 o 
  18   6   0        7.37        3.76      0.90 o 
   1   7   0        9.31       13.17      1.07 o 
   2   7   0       94.78       96.33      2.55 o 
   3   7   0       13.60       16.98      1.49 o 
   4   7   0      138.16      139.70      3.06 o 
   5   7   0        0.56        0.05      0.79 o 
   6   7   0        0.14        0.54      0.75 o 
   7   7   0       15.77       13.52      1.14 o 
   8   7   0       21.78       18.49      1.70 o 
   9   7   0       10.06       11.09      1.38 o 
  10   7   0       39.51       39.93      1.75 o 
  11   7   0       59.82       72.24      2.16 o 
  12   7   0       20.65       26.29      1.66 o 
  13   7   0       16.24       19.47      1.38 o 
  14   7   0      219.18      207.00      3.62 o 
  15   7   0        2.84        5.76      1.15 o 
   0   8   0        2.05        2.31      1.16 o 
   1   8   0      188.89      223.65      4.12 o 
   2   8   0      130.79      136.16      3.77 o 
   3   8   0       97.23       96.97      2.15 o 
   4   8   0       42.23       48.72      1.34 o 
   5   8   0        1.63        2.91      0.64 o 
   6   8   0       48.18       44.50      1.57 o 
   7   8   0       20.82       19.91      1.06 o 
   8   8   0       55.39       40.93      1.39 o 
   9   8   0        9.68       22.26      1.25 o 
  10   8   0       25.80       40.63      1.50 o 
  11   8   0       64.72       73.70      1.82 o 
  12   8   0       83.99       78.04      2.59 o 
   1   9   0       42.73       32.04      0.92 o 
   2   9   0      583.65      630.89      7.71 o 
   3   9   0        0.71        4.81      0.60 o 
 -24   1   1       16.43       12.30      1.13 o 
 -23   1   1       13.16       13.63      1.39 o 
 -22   1   1        1.68       -0.49      1.26 o 
 -21   1   1       10.69        9.94      1.77 o 
 -20   1   1      609.03      627.96      8.89 o 
 -19   1   1      308.08      326.69      9.30 o 
 -18   1   1      240.31      254.32      5.73 o 
 -17   1   1      929.89      862.03     10.91 o 
 -16   1   1      139.94      150.17      3.45 o 
 -15   1   1       34.67       25.51      2.55 o 
 -14   1   1      210.56      184.22      5.99 o 
 -13   1   1      276.92      236.31      6.40 o 
 -12   1   1      361.89      338.06      7.30 o 
 -11   1   1       45.36       35.35      2.30 o 
 -10   1   1     1529.35     1490.16     15.63 o 
  -9   1   1       61.00       70.66      3.83 o 
  -8   1   1      793.73      784.79     13.00 o 
  -7   1   1      339.58      370.38      7.66 o 
  -6   1   1     1454.78     1343.29     16.89 o 
  -5   1   1     1920.08     1865.79     20.93 o 
  -4   1   1     5363.74     5072.49     34.47 o 
  -3   1   1     7975.73     7663.00     50.17 o 
  -2   1   1     1729.38     1675.12     15.04 o 
  -1   1   1     3916.87     3679.65     35.41 o 
   0   1   1     4772.70     4266.43     41.52 o 
   1   1   1     2747.03     2498.58     36.26 o 
   2   1   1     2359.91     2327.05     17.70 o 
   3   1   1     2312.74     2299.74     17.88 o 
   4   1   1       82.50       59.52      1.96 o 
   5   1   1        2.88        2.31      0.82 o 
   6   1   1     1193.12     1153.37     21.07 o 
   7   1   1      271.82      242.23      4.71 o 
   8   1   1      217.42      230.16      3.93 o 
   9   1   1     4081.77     4212.05     47.94 o 
  10   1   1      116.49      102.46      3.89 o 
  11   1   1      375.48      432.37     11.78 o 
  12   1   1     1015.64     1124.18     21.39 o 
  13   1   1        0.23        1.62      2.08 o 
  14   1   1      384.44      378.35      9.06 o 
  15   1   1       40.59       41.34      1.81 o 
  16   1   1       80.71       79.63      2.83 o 
  17   1   1      141.49      127.95      3.49 o 
  18   1   1       55.80       51.19      2.77 o 
  19   1   1        0.27        3.12      1.34 o 
  20   1   1       80.75       74.91      2.46 o 
  21   1   1        3.68        9.64      1.47 o 
  22   1   1       28.98       30.87      1.70 o 
  23   1   1       19.51       20.98      1.88 o 
 -24   2   1       60.48       61.08      2.58 o 
 -23   2   1       53.41       55.32      1.90 o 
 -22   2   1        2.22        3.74      1.61 o 
 -21   2   1       49.22       45.81      2.38 o 
 -20   2   1        2.01        5.68      1.68 o 
 -19   2   1      156.72      153.00      4.37 o 
 -18   2   1      517.64      496.08      7.94 o 
 -17   2   1     1039.04     1021.04     11.82 o 
 -16   2   1        5.31       12.13      1.36 o 
 -15   2   1     1543.99     1439.29     11.16 o 
 -14   2   1      529.67      485.65      9.79 o 
 -13   2   1        6.50        2.76      1.26 o 
 -12   2   1      193.26      221.40     10.94 o 
 -11   2   1      220.73      229.43      5.58 o 
 -10   2   1        0.02        3.04      1.07 o 
  -9   2   1      220.26      287.13      7.72 o 
  -8   2   1      362.98      406.51      8.84 o 
  -7   2   1      468.42      488.85      6.61 o 
  -6   2   1      464.52      477.61      6.11 o 
  -5   2   1       58.55       76.85      2.09 o 
  -4   2   1     2972.18     2913.42     17.58 o 
  -3   2   1       24.70       13.75      0.74 o 
  -2   2   1     1748.03     1841.03     13.55 o 
  -1   2   1    18634.69    16510.37    134.86 o 
   0   2   1       22.98        8.33      0.62 o 
   1   2   1      296.12      253.20      3.15 o 
   2   2   1       26.95       27.04      0.97 o 
   3   2   1       13.60       21.03      0.97 o 
   4   2   1      813.70      750.41      5.67 o 
   5   2   1     1885.30     1808.61     11.78 o 
   6   2   1      441.19      393.22      4.96 o 
   7   2   1     1743.88     1688.01     22.88 o 
   8   2   1      386.03      391.12      5.39 o 
   9   2   1       82.60       68.24      2.26 o 
  10   2   1       10.11       19.89      1.91 o 
  11   2   1      476.92      529.37     27.82 o 
  12   2   1      168.66      210.40      8.24 o 
  13   2   1       11.24       14.21      2.73 o 
  14   2   1      748.36      733.74      7.61 o 
  15   2   1        7.96        9.99      1.33 o 
  16   2   1      329.40      331.97      6.44 o 
  17   2   1      750.92      727.19      9.74 o 
  18   2   1      106.24      101.91      3.62 o 
  19   2   1       11.90       19.04      1.94 o 
  20   2   1      125.09      133.75      3.62 o 
  21   2   1       13.26       14.08      1.57 o 
  22   2   1      354.48      382.86      6.06 o 
  23   2   1      171.77      172.35      4.53 o 
 -23   3   1        2.33        2.49      1.54 o 
 -22   3   1       18.05       18.09      1.72 o 
 -21   3   1       52.84       69.26      3.12 o 
 -20   3   1        1.44        2.43      2.63 o 
 -19   3   1       12.84       16.36      2.45 o 
 -18   3   1      145.20      142.23      5.15 o 
 -17   3   1        3.85        7.56      2.09 o 
 -16   3   1      130.04      138.30      5.02 o 
 -15   3   1      401.39      385.08      7.54 o 
 -14   3   1      186.28      174.86      5.28 o 
 -13   3   1      277.28      250.91      6.55 o 
 -12   3   1      726.16      765.02     11.55 o 
 -11   3   1      397.03      371.74      6.10 o 
 -10   3   1        1.86        3.00      1.57 o 
  -9   3   1      571.67      564.55     16.07 o 
  -8   3   1       23.35       26.23      3.90 o 
  -7   3   1     1661.08     1978.96     20.24 o 
  -6   3   1       19.88       22.45      1.39 o 
  -5   3   1     3380.74     3320.83     20.79 o 
  -4   3   1     2732.91     2546.82     16.48 o 
  -3   3   1        5.64        9.67      0.69 o 
  -2   3   1     1118.52     1169.88     26.80 o 
  -1   3   1      228.61      224.41      4.65 o 
   0   3   1      437.18      377.99      5.23 o 
   1   3   1        4.82       23.69      0.99 o 
   2   3   1       94.82      140.31      2.24 o 
   3   3   1        7.83        5.98      0.67 o 
   4   3   1       79.65       86.86      2.11 o 
   5   3   1      177.03      194.78      2.90 o 
   6   3   1      792.92      747.64      7.79 o 
   7   3   1        8.68       12.44      1.08 o 
   8   3   1       13.75       13.65      1.18 o 
   9   3   1       11.06       32.79      1.73 o 
  10   3   1      160.77      158.78      4.71 o 
  11   3   1      604.22      597.41     10.02 o 
  12   3   1      146.71      133.50      6.24 o 
  13   3   1     1180.42     1140.39     21.45 o 
  14   3   1        1.34        3.26      1.53 o 
  15   3   1      531.30      513.00      9.54 o 
  16   3   1       13.73       15.85      1.82 o 
  17   3   1       77.37       84.76      3.84 o 
  18   3   1       35.24       31.05      2.05 o 
  19   3   1        0.46        1.02      1.57 o 
  20   3   1       31.33       37.53      2.35 o 
  21   3   1       20.21       22.43      1.63 o 
  22   3   1        7.52        3.11      1.41 o 
 -22   4   1       25.64       26.53      2.38 o 
 -21   4   1       31.86       33.47      3.20 o 
 -20   4   1       16.61       24.55      3.38 o 
 -19   4   1       13.67        9.58      3.10 o 
 -18   4   1       18.80       24.48      3.94 o 
 -17   4   1      120.28      130.32      7.19 o 
 -16   4   1      187.10      193.07      8.65 o 
 -15   4   1      145.90      164.36      4.12 o 
 -14   4   1       67.03       71.67      2.51 o 
 -13   4   1      513.71      508.67      9.03 o 
 -12   4   1        6.37        9.38      1.47 o 
 -11   4   1      194.70      207.41      9.23 o 
 -10   4   1       51.25       58.94      5.10 o 
  -9   4   1      290.15      257.62      6.39 o 
  -8   4   1      552.89      540.34     13.83 o 
  -7   4   1      106.16      147.79      4.51 o 
  -6   4   1      334.29      292.74      9.01 o 
  -5   4   1      400.96      411.86      6.02 o 
  -4   4   1       37.98       50.87      2.37 o 
  -3   4   1     1431.63     1327.69     17.78 o 
  -2   4   1        4.81        6.62      1.06 o 
  -1   4   1       49.51       45.67      2.04 o 
   0   4   1      238.89      249.72      6.17 o 
   1   4   1      358.10      318.10      5.38 o 
   2   4   1       10.08        5.78      1.36 o 
   3   4   1      256.08      292.02      6.65 o 
   4   4   1     3419.75     3433.15     32.39 o 
   5   4   1      319.55      334.49     10.96 o 
   6   4   1      285.35      286.30     10.24 o 
   7   4   1       53.52       44.71      4.18 o 
   8   4   1        1.07       -0.10      1.79 o 
   9   4   1      242.15      216.65      8.76 o 
  10   4   1      456.49      459.21     12.67 o 
  11   4   1      254.23      263.94      4.61 o 
  12   4   1      441.01      432.01     14.98 o 
  13   4   1      820.88      846.85     28.44 o 
  14   4   1      193.20      198.61      5.19 o 
  15   4   1       13.66       16.67      3.43 o 
  16   4   1       37.96       50.80      4.90 o 
  17   4   1       34.30       40.39      4.23 o 
  18   4   1       73.54       93.10      5.39 o 
  19   4   1        1.37        4.67      2.29 o 
  20   4   1      125.30      129.03      5.01 o 
  21   4   1      136.90      150.37      4.49 o 
 -20   5   1       49.42       56.87      8.35 o 
 -19   5   1       76.07       93.94      4.60 o 
 -18   5   1      137.96      136.03      5.99 o 
 -17   5   1        0.78        1.26      1.13 o 
 -16   5   1      129.60      124.13      4.87 o 
 -15   5   1      201.23      201.64      7.44 o 
 -14   5   1        0.30        4.83      1.13 o 
 -13   5   1      300.06      307.59      5.21 o 
 -12   5   1       22.63       27.83      1.75 o 
 -11   5   1      690.76      699.40      9.93 o 
 -10   5   1        9.74        7.47      0.97 o 
  -9   5   1       12.54        6.08      0.97 o 
  -8   5   1        0.01        6.58      0.99 o 
  -7   5   1       35.83       24.25      3.82 o 
  -6   5   1       66.20       79.12      6.32 o 
  -5   5   1        4.97       10.73      3.05 o 
  -4   5   1       22.25       13.89      1.93 o 
  -3   5   1      216.42      194.08      6.18 o 
  -2   5   1       11.16       12.10      1.99 o 
  -1   5   1      405.47      369.06      8.61 o 
   0   5   1      741.27      787.85     19.79 o 
   1   5   1      242.26      200.40      6.30 o 
   2   5   1     1429.91     1330.66     17.65 o 
   3   5   1       22.85       20.38      2.22 o 
   4   5   1      587.12      621.12     16.89 o 
   5   5   1       10.79       19.23      3.37 o 
   6   5   1     1707.70     1559.15     28.94 o 
   7   5   1       90.95       72.70      3.28 o 
   8   5   1      264.55      275.03      4.30 o 
   9   5   1      114.06      105.48      3.17 o 
  10   5   1      190.57      215.16      5.16 o 
  11   5   1      226.38      254.63      7.64 o 
  12   5   1        0.61        2.65      1.38 o 
  13   5   1       83.73       89.94      3.47 o 
  14   5   1      549.73      553.62      8.63 o 
  15   5   1      354.17      347.20      6.33 o 
  16   5   1       17.47       15.77      1.84 o 
  17   5   1        8.77        9.47      2.32 o 
  18   5   1        5.93        9.19      1.87 o 
  19   5   1      112.73      108.05      2.57 o 
  20   5   1        1.24        0.45      0.62 o 
 -18   6   1       43.60       48.81      2.20 o 
 -17   6   1       18.47       26.43      1.14 o 
 -16   6   1        7.16       13.89      1.07 o 
 -15   6   1       49.12       58.33      2.12 o 
 -14   6   1       47.92       50.48      2.31 o 
 -13   6   1       58.06       51.26      2.46 o 
 -12   6   1       71.03       68.38      2.38 o 
 -11   6   1       13.75       18.54      1.44 o 
 -10   6   1       53.24       63.12      1.96 o 
  -9   6   1        9.83       13.34      1.08 o 
  -8   6   1       29.78       30.05      1.82 o 
  -7   6   1      280.50      279.86      4.77 o 
  -6   6   1       16.70       23.60      1.20 o 
  -5   6   1       13.29       28.74      1.28 o 
  -4   6   1      211.23      199.96      2.85 o 
  -3   6   1      290.80      268.85      3.13 o 
  -2   6   1      218.07      199.54      2.63 o 
  -1   6   1      204.36      185.89      2.75 o 
   0   6   1      909.55      861.41      5.84 o 
   1   6   1        6.51        7.53      0.77 o 
   2   6   1        2.70        4.45      0.62 o 
   3   6   1       10.37       14.75      0.93 o 
   4   6   1      444.44      438.90      4.45 o 
   5   6   1       76.14       79.85      2.12 o 
   6   6   1     1036.01     1044.98     10.80 o 
   7   6   1      322.64      326.05      4.65 o 
   8   6   1      214.02      226.87      6.25 o 
   9   6   1       21.51       23.23      1.94 o 
  10   6   1       13.21       12.25      3.34 o 
  11   6   1       58.55       57.48      2.23 o 
  12   6   1      165.82      172.52      4.01 o 
  13   6   1        5.88        5.17      1.22 o 
  14   6   1       50.51       47.66      2.23 o 
  15   6   1        0.00        0.16      0.79 o 
  16   6   1        9.96       11.91      1.03 o 
  17   6   1      317.36      311.50      6.26 o 
  18   6   1       79.80       85.20      2.61 o 
 -16   7   1        0.21       -0.06      0.63 o 
 -15   7   1       18.08       14.27      1.16 o 
 -14   7   1        2.27       -0.21      0.65 o 
 -13   7   1        0.33        4.38      0.77 o 
 -12   7   1      146.45      126.82      4.60 o 
 -11   7   1      164.55      162.05      3.81 o 
 -10   7   1      148.65      137.37      3.63 o 
  -9   7   1      216.74      236.85      4.16 o 
  -8   7   1        1.25        2.19      0.75 o 
  -7   7   1       62.89       48.11      1.65 o 
  -6   7   1       49.28       41.34      1.79 o 
  -5   7   1      146.20      138.71      2.86 o 
  -4   7   1        9.77       20.54      1.19 o 
  -3   7   1      462.62      482.40      4.65 o 
  -2   7   1       15.82       19.82      1.11 o 
  -1   7   1      106.95      109.30      2.31 o 
   0   7   1       66.64       77.97      1.94 o 
   1   7   1        0.36        2.14      0.91 o 
   2   7   1       51.85       42.46      1.33 o 
   3   7   1        0.15        1.00      0.81 o 
   4   7   1      577.38      534.08      5.49 o 
   5   7   1       13.12       10.96      1.31 o 
   6   7   1        6.31        5.04      0.79 o 
   7   7   1        3.51        1.81      0.68 o 
   8   7   1      279.13      280.88      4.56 o 
   9   7   1        4.18        3.90      0.92 o 
  10   7   1       31.40       27.20      1.49 o 
  11   7   1       19.79       25.08      1.70 o 
  12   7   1        1.76        1.01      0.83 o 
  13   7   1      220.77      227.87      5.78 o 
  14   7   1       46.32       38.93      1.48 o 
  15   7   1      133.70      136.58      2.66 o 
 -13   8   1       19.90       12.23      1.07 o 
 -12   8   1        1.73        0.38      0.78 o 
 -11   8   1      488.29      513.87      9.28 o 
 -10   8   1       51.64       37.28      1.26 o 
  -9   8   1       15.58       15.13      0.95 o 
  -8   8   1      523.59      477.49      6.51 o 
  -7   8   1      197.05      210.70      4.51 o 
  -6   8   1       18.83       18.23      0.90 o 
  -5   8   1      109.21      108.61      3.84 o 
  -4   8   1       40.76       49.54      1.87 o 
  -3   8   1        0.73        1.03      0.93 o 
  -2   8   1       15.65       18.53      1.05 o 
  -1   8   1        8.39       11.92      1.13 o 
   0   8   1        0.23        0.99      1.31 o 
   1   8   1       12.10       11.28      1.06 o 
   2   8   1       62.79       70.17      2.17 o 
   3   8   1       23.20       27.81      1.02 o 
   4   8   1       23.37       24.96      0.97 o 
   5   8   1       38.96       42.39      1.49 o 
   6   8   1      164.15      157.44      3.62 o 
   7   8   1        3.86        5.70      0.92 o 
   8   8   1      260.08      265.20      8.28 o 
   9   8   1        1.03        1.23      1.03 o 
  10   8   1      265.58      277.53      4.84 o 
  11   8   1        1.62        4.65      0.61 o 
  12   8   1        0.07        1.61      0.63 o 
  -2   9   1      135.23      125.44      2.88 o 
  -1   9   1      162.64      150.74      3.26 o 
   0   9   1      406.19      445.37      6.46 o 
   1   9   1      123.91       95.53      2.52 o 
   2   9   1       89.69      107.74      2.65 o 
   3   9   1      121.45      125.66      2.84 o 
   4   9   1      126.47      140.47      2.90 o 
 -25   0   2        2.78        3.81      1.37 o 
 -24   0   2       79.95       89.25      4.50 o 
 -23   0   2      180.91      170.10      6.79 o 
 -22   0   2      111.61      104.82      6.07 o 
 -21   0   2      974.18     1066.71     26.76 o 
 -20   0   2     1104.50     1137.87     15.17 o 
 -19   0   2     2765.27     2979.19     28.87 o 
 -18   0   2      557.94      511.47     10.32 o 
 -17   0   2      258.79      263.15      7.27 o 
 -16   0   2      112.85      104.93      5.01 o 
 -15   0   2        2.38        6.64      2.19 o 
 -14   0   2       21.77       21.42      3.10 o 
 -13   0   2      155.25      155.39      7.13 o 
 -12   0   2     1167.71     1149.61     20.20 o 
 -11   0   2      366.69      311.57      9.01 o 
 -10   0   2       26.82       15.64      2.20 o 
  -9   0   2       59.67       77.67      3.85 o 
  -8   0   2     1048.77     1078.18     15.69 o 
  -7   0   2     2286.08     2164.23     25.07 o 
  -6   0   2     7723.05     7145.36     68.79 o 
  -5   0   2       48.75       55.71      2.30 o 
  -4   0   2      433.32      366.29      5.81 o 
  -3   0   2     2420.15     1909.57     19.62 o 
  -2   0   2      549.99      795.55      9.37 o 
  -1   0   2    23754.01    20571.53    186.56 o 
   0   0   2     1955.44     1748.32     19.08 o 
   1   0   2     1834.28     1637.32     18.77 o 
   2   0   2      383.97      337.93      6.71 o 
   3   0   2    23345.54    22135.28    203.43 o 
   4   0   2    17548.00    17178.98    160.46 o 
   5   0   2      239.01      206.56      6.19 o 
   6   0   2       24.85       59.03      3.62 o 
   7   0   2      686.55      728.70     14.10 o 
   8   0   2     4842.56     5122.68     57.60 o 
   9   0   2      833.92      942.71     18.16 o 
  10   0   2     3244.70     3473.03     45.03 o 
  13   0   2       18.17        9.13      2.61 o 
  14   0   2        0.56        4.01      1.85 o 
  15   0   2       87.16       88.70      3.57 o 
  16   0   2      475.79      441.96      9.20 o 
  17   0   2       26.66       25.23      2.78 o 
  18   0   2      276.22      295.80      7.27 o 
  19   0   2       36.07       39.00      2.93 o 
  20   0   2      799.44      837.37     11.44 o 
  21   0   2      376.17      406.08      6.80 o 
  22   0   2      103.18      116.80      6.21 o 
 -25   1   2       41.36       40.10      2.45 o 
 -24   1   2        2.49        1.67      1.86 o 
 -23   1   2       74.96       84.18      2.69 o 
 -22   1   2        0.31        2.59      1.39 o 
 -21   1   2        6.79        6.39      1.65 o 
 -20   1   2      507.03      500.23      7.95 o 
 -19   1   2     3103.72     3209.46     25.16 o 
 -18   1   2      856.82      829.16     10.61 o 
 -17   1   2      115.55      132.62      4.40 o 
 -16   1   2      213.87      226.32      4.07 o 
 -15   1   2        7.91       12.28      1.90 o 
 -14   1   2      616.60      582.38     10.58 o 
 -13   1   2       96.80       80.73      3.68 o 
 -12   1   2      366.78      255.40      6.09 o 
 -11   1   2       83.79       99.50      3.57 o 
 -10   1   2      565.32      559.85      8.28 o 
  -9   1   2       76.61      131.76      3.55 o 
  -8   1   2     4747.64     4325.22     32.39 o 
  -7   1   2       32.60       10.54      1.06 o 
  -6   1   2      842.47      686.16     12.13 o 
  -5   1   2     3008.84     2999.11     21.87 o 
  -4   1   2    26899.13    26126.69    240.47 o 
  -3   1   2    16674.62    16549.36    147.42 o 
  -2   1   2       31.74       30.47      0.83 o 
  -1   1   2      143.60      163.55      2.17 o 
   0   1   2     6048.35     6003.40    122.55 o 
   1   1   2      345.87      256.37      3.10 o 
   2   1   2       35.45       14.45      0.87 o 
   3   1   2      613.07      506.20      6.76 o 
   4   1   2       18.26       20.61      1.05 o 
   5   1   2      203.52      187.01      2.96 o 
   6   1   2      150.92      159.06      4.06 o 
   7   1   2     1519.70     1521.54     23.35 o 
   8   1   2     3634.16     3649.83     44.79 o 
   9   1   2      274.66      401.78     11.57 o 
  10   1   2      473.28      472.49     14.08 o 
  11   1   2       88.86       82.97      3.99 o 
  12   1   2     1166.27     1166.60     22.42 o 
  13   1   2        1.66        4.64      1.93 o 
  14   1   2      837.34      737.85      6.95 o 
  15   1   2        0.01        3.34      1.21 o 
  16   1   2       78.36       75.82      2.81 o 
  17   1   2        4.69        5.59      1.44 o 
  18   1   2      397.76      414.74      5.97 o 
  19   1   2      550.77      573.76      6.78 o 
  20   1   2       29.25       35.59      1.73 o 
  21   1   2        0.00       -0.32      1.12 o 
  22   1   2       61.55       64.24      2.37 o 
 -24   2   2       10.50       10.13      1.22 o 
 -23   2   2        2.70        1.70      1.11 o 
 -22   2   2        0.09        0.71      1.99 o 
 -21   2   2        5.76        6.08      1.57 o 
 -20   2   2      344.07      347.16      6.39 o 
 -19   2   2      129.82      153.64      4.42 o 
 -18   2   2      148.89      143.23      4.82 o 
 -17   2   2     1305.83     1352.10     13.86 o 
 -16   2   2      232.54      242.84      4.23 o 
 -15   2   2      155.51      151.78      4.24 o 
 -14   2   2        0.13        3.54      1.37 o 
 -13   2   2        1.61        0.36      1.10 o 
 -12   2   2        2.93        4.66      1.24 o 
 -11   2   2        1.67        6.39      1.24 o 
 -10   2   2       36.41       44.12      2.27 o 
  -9   2   2        8.79       14.39      1.41 o 
  -8   2   2     5436.99     5529.64     40.32 o 
  -7   2   2      282.70      306.22      4.89 o 
  -6   2   2     2763.70     2819.92     30.79 o 
  -5   2   2     1541.74     1593.94     13.19 o 
  -4   2   2    18219.76    18959.99    122.55 o 
  -3   2   2    21316.18    20849.92    134.00 o 
  -2   2   2      750.04      750.61      8.77 o 
  -1   2   2      180.96      108.21      2.87 o 
   0   2   2     2168.07     2213.00     18.64 o 
   1   2   2     1341.72     1157.73     14.97 o 
   2   2   2      221.32      200.87      4.37 o 
   3   2   2      105.92       83.46      1.83 o 
   4   2   2      108.62      116.85      2.72 o 
   5   2   2       88.91       73.70      1.53 o 
   6   2   2      367.83      371.91      4.93 o 
   7   2   2      879.83      804.84      8.13 o 
   8   2   2      229.48      252.62      6.21 o 
   9   2   2     1251.36     1193.38     32.63 o 
  10   2   2      915.38      886.17     14.41 o 
  11   2   2        7.51       10.04      1.72 o 
  12   2   2      446.95      438.36     18.74 o 
  13   2   2      215.30      231.31      5.03 o 
  14   2   2     1098.90     1056.78     14.41 o 
  15   2   2      111.84      110.81      3.80 o 
  16   2   2      232.15      238.15      5.43 o 
  17   2   2       10.38        7.86      1.74 o 
  18   2   2        2.31        3.68      2.05 o 
  19   2   2      100.49      108.60      3.37 o 
  20   2   2       99.26       99.85      2.95 o 
  21   2   2      160.62      173.74      4.42 o 
  22   2   2       51.47       70.28      3.21 o 
 -23   3   2       20.67       21.88      1.60 o 
 -22   3   2        0.16        1.66      1.40 o 
 -21   3   2       66.60       65.07      3.26 o 
 -20   3   2        8.73        6.38      2.02 o 
 -19   3   2       71.90       64.71      7.36 o 
 -18   3   2       40.04       44.96      3.25 o 
 -17   3   2      177.98      156.82      6.33 o 
 -16   3   2       12.94       18.27      2.46 o 
 -15   3   2      162.91      167.40      5.41 o 
 -14   3   2        2.31        6.69      1.62 o 
 -13   3   2      158.98      155.07      7.42 o 
 -12   3   2      211.45      223.41      6.16 o 
 -11   3   2      268.51      233.51      6.17 o 
 -10   3   2       15.05       17.04      2.45 o 
  -9   3   2      221.67      244.47      7.77 o 
  -8   3   2      469.58      459.03     10.53 o 
  -7   3   2     1623.91     1698.84     23.39 o 
  -6   3   2      636.02      747.22     13.25 o 
  -5   3   2     3923.06     3910.84     42.94 o 
  -4   3   2        1.84       16.96      1.46 o 
  -3   3   2        2.63       21.19      1.86 o 
  -2   3   2     2381.75     2279.10     22.48 o 
  -1   3   2      476.13      481.01      7.47 o 
   0   3   2        6.74        7.22      1.28 o 
   1   3   2       87.30       82.91      3.14 o 
   2   3   2       14.76       17.02      1.72 o 
   3   3   2        4.39        9.55      1.10 o 
   4   3   2      105.47      118.17      3.08 o 
   5   3   2        8.59       13.27      1.64 o 
   6   3   2      303.59      271.53      6.21 o 
   7   3   2       48.66       51.36      2.77 o 
   8   3   2      148.03      171.28      5.02 o 
   9   3   2      202.81      176.06      5.08 o 
  10   3   2      103.87      132.32      7.25 o 
  11   3   2       19.70       25.07      3.65 o 
  12   3   2     1658.18     1485.93     23.50 o 
  13   3   2      533.81      561.15     14.63 o 
  14   3   2      111.31      108.52      7.41 o 
  15   3   2        8.58        6.80      2.26 o 
  16   3   2        0.84        1.92      1.35 o 
  17   3   2        4.94        5.03      1.40 o 
  18   3   2      212.21      196.28      5.75 o 
  19   3   2        3.51        2.83      1.35 o 
  20   3   2        0.06        0.53      1.04 o 
  21   3   2       18.39       24.27      2.28 o 
  22   3   2       50.82       59.94      2.44 o 
 -22   4   2        3.22        4.50      1.94 o 
 -21   4   2       23.57       21.26      3.09 o 
 -20   4   2       91.13      103.87      5.85 o 
 -19   4   2       50.41       63.98      5.34 o 
 -18   4   2      249.89      254.63      9.79 o 
 -17   4   2      161.17      162.26      8.04 o 
 -16   4   2       82.75       96.20      5.93 o 
 -15   4   2      473.97      459.31      7.29 o 
 -14   4   2       73.36       95.67      3.32 o 
 -13   4   2       13.91       15.99      1.60 o 
 -12   4   2      251.01      308.32      5.90 o 
 -11   4   2      192.09      218.59      8.77 o 
 -10   4   2      314.93      260.71     11.28 o 
  -9   4   2        2.90       -0.32      1.22 o 
  -8   4   2       96.06      109.49      4.25 o 
  -7   4   2        4.02        4.23      1.32 o 
  -6   4   2       22.31       38.05      3.09 o 
  -5   4   2       88.64       81.22      4.37 o 
  -4   4   2     1564.19     1460.27     18.74 o 
  -3   4   2     1451.86     1468.60     45.27 o 
  -2   4   2      328.77      330.20      5.73 o 
  -1   4   2        3.59       12.14      1.41 o 
   0   4   2       25.65       26.81      1.79 o 
   1   4   2        6.50       13.47      1.40 o 
   2   4   2       63.06       96.21      3.09 o 
   3   4   2        7.52        1.77      0.94 o 
   4   4   2      196.01      179.71      6.11 o 
   5   4   2     1301.01     1224.41     28.67 o 
   6   4   2      623.65      560.48      9.95 o 
   7   4   2      168.88      170.69      5.40 o 
   8   4   2      841.77      815.51     21.55 o 
   9   4   2      408.78      342.53     11.38 o 
  10   4   2      453.65      432.44      9.64 o 
  11   4   2      412.43      419.88     20.84 o 
  12   4   2     1654.50     1644.37     17.50 o 
  13   4   2      773.16      757.55     10.66 o 
  14   4   2        2.11        0.98      1.24 o 
  15   4   2       42.47       47.49      4.50 o 
  16   4   2       69.40       70.47      5.13 o 
  17   4   2       22.37       29.81      3.48 o 
  18   4   2        4.69        4.16      2.24 o 
  19   4   2       49.18       53.22      3.47 o 
  20   4   2        5.24        3.59      1.45 o 
 -21   5   2        6.80       12.03      1.75 o 
 -20   5   2      137.36      130.15     14.20 o 
 -19   5   2       46.41       42.71      3.73 o 
 -18   5   2        2.96        5.45      2.63 o 
 -17   5   2       19.49       23.86      3.55 o 
 -16   5   2       13.48       17.17      1.39 o 
 -15   5   2      615.80      653.56      7.78 o 
 -14   5   2       14.30       20.37      1.59 o 
 -13   5   2      731.30      769.28     10.52 o 
 -12   5   2        4.93        4.58      1.37 o 
 -11   5   2        1.37        2.39      0.98 o 
 -10   5   2       58.99       73.53      2.72 o 
  -9   5   2      101.76      120.50      2.83 o 
  -8   5   2      169.37      219.86      3.51 o 
  -7   5   2        2.13        1.75      2.36 o 
  -6   5   2      209.34      194.08     10.03 o 
  -5   5   2      217.28      215.77     10.34 o 
  -4   5   2      137.15      141.18      8.22 o 
  -3   5   2       25.30       25.56      2.54 o 
  -2   5   2      211.18      202.43      6.38 o 
  -1   5   2      810.43      797.46     13.25 o 
   0   5   2      423.67      427.36      9.43 o 
   1   5   2      503.70      506.28     10.28 o 
   2   5   2      625.87      639.49     20.60 o 
   3   5   2        1.49        1.19      1.30 o 
   4   5   2      720.55      724.01     18.12 o 
   5   5   2      683.56      710.18     18.05 o 
   6   5   2        7.46        9.84      1.27 o 
   7   5   2       19.09       28.46      1.63 o 
   8   5   2      231.91      229.79      7.58 o 
   9   5   2       63.54       79.47      4.35 o 
  10   5   2      245.71      258.85      7.70 o 
  11   5   2        0.24        1.40      1.17 o 
  12   5   2      803.99      785.75     14.76 o 
  13   5   2       69.97       63.00      5.58 o 
  14   5   2       94.55      111.54      3.55 o 
  15   5   2      314.74      373.74      8.73 o 
  16   5   2      256.47      286.17     14.72 o 
  17   5   2        2.81        8.86      1.85 o 
  18   5   2      480.50      498.23     13.33 o 
  19   5   2        5.54        6.86      1.09 o 
 -18   6   2       51.17       41.09      1.18 o 
 -17   6   2        8.22        7.08      1.35 o 
 -16   6   2       31.20       25.58      1.34 o 
 -15   6   2       23.93       30.47      1.50 o 
 -14   6   2      138.62      130.52      3.57 o 
 -13   6   2       96.02       93.62      2.37 o 
 -12   6   2       42.33       53.18      2.12 o 
 -11   6   2      477.62      472.12      6.40 o 
 -10   6   2       22.83       37.24      1.56 o 
  -9   6   2      404.79      367.47      6.16 o 
  -8   6   2       16.17       15.52      1.18 o 
  -7   6   2       85.51       89.68      2.32 o 
  -6   6   2       14.67        9.43      1.01 o 
  -5   6   2      117.95       86.73      2.00 o 
  -4   6   2      397.01      385.61      4.98 o 
  -3   6   2      358.41      377.21      3.95 o 
  -2   6   2        0.55        6.63      0.95 o 
  -1   6   2      735.59      734.48      5.94 o 
   0   6   2      272.90      257.31      3.78 o 
   1   6   2       68.62       73.43      1.62 o 
   2   6   2      114.35      100.45      2.55 o 
   3   6   2       60.56       70.03      2.34 o 
   4   6   2       71.77       77.58      1.99 o 
   5   6   2       11.83       13.84      1.06 o 
   6   6   2      172.55      178.18      2.98 o 
   7   6   2       46.01       36.31      1.45 o 
   8   6   2      115.51      131.45      3.36 o 
   9   6   2      110.28      105.71      2.99 o 
  10   6   2       81.47       81.35      3.26 o 
  11   6   2       82.77       68.08      5.71 o 
  12   6   2      416.75      451.78     19.68 o 
  13   6   2       21.48       17.59      1.57 o 
  14   6   2      304.88      299.46      5.43 o 
  15   6   2        1.47        2.08      0.76 o 
  16   6   2       23.49       17.81      1.68 o 
  17   6   2      117.52      108.05      3.16 o 
 -16   7   2       84.44       81.39      2.78 o 
 -15   7   2      157.99      123.24      9.92 o 
 -14   7   2        0.26        1.05      0.79 o 
 -13   7   2        3.13        5.36      0.87 o 
 -12   7   2      207.72      213.14      4.09 o 
 -11   7   2        7.49        4.72      0.89 o 
 -10   7   2        2.13        3.92      0.89 o 
  -9   7   2      156.42      142.19      2.65 o 
  -8   7   2      139.83      138.66      2.65 o 
  -7   7   2      229.05      215.02      3.36 o 
  -6   7   2       38.96       34.34      1.44 o 
  -5   7   2      166.43      191.29      2.84 o 
  -4   7   2       51.71       50.11      1.49 o 
  -3   7   2      249.74      280.93      4.39 o 
  -2   7   2       62.34       63.57      1.80 o 
  -1   7   2      142.32      149.81      3.41 o 
   0   7   2        7.35        7.82      1.49 o 
   1   7   2        2.21        1.66      0.65 o 
   2   7   2       33.86       37.59      1.23 o 
   3   7   2      401.98      416.55      5.09 o 
   4   7   2       29.17       32.23      1.17 o 
   5   7   2      184.47      191.06      2.65 o 
   6   7   2       38.13       38.10      1.78 o 
   7   7   2        7.45        8.40      1.09 o 
   8   7   2       65.04       68.79      2.24 o 
   9   7   2        4.45        7.81      1.29 o 
  10   7   2       67.66       71.85      2.65 o 
  11   7   2       33.05       34.91      1.82 o 
  12   7   2       44.87       41.35      1.79 o 
  13   7   2      229.70      233.25      5.40 o 
  14   7   2       33.31       30.29      1.74 o 
  15   7   2       76.09       81.19      2.27 o 
 -13   8   2       15.28       23.73      1.51 o 
 -12   8   2      169.62      182.86      4.51 o 
 -11   8   2       18.53       22.40      2.64 o 
 -10   8   2        2.37        3.89      0.84 o 
  -9   8   2       57.37       45.62      2.91 o 
  -8   8   2       15.91        9.20      1.09 o 
  -7   8   2       13.88       16.85      1.05 o 
  -6   8   2      111.07       95.04      2.71 o 
  -5   8   2      308.70      324.79      4.28 o 
  -4   8   2      351.93      334.85      4.33 o 
  -3   8   2       71.55       81.14      2.58 o 
  -2   8   2       19.74       19.76      1.38 o 
  -1   8   2       16.40       16.15      1.27 o 
   0   8   2      126.83      127.73      3.32 o 
   1   8   2      271.18      276.43      4.68 o 
   2   8   2      118.81      117.70      2.93 o 
   3   8   2       58.74       67.39      1.75 o 
   4   8   2      336.86      340.09      5.29 o 
   5   8   2        1.92        5.26      0.94 o 
   6   8   2      217.29      209.59      3.93 o 
   7   8   2       18.09       15.39      1.16 o 
   8   8   2        6.11       12.36      1.03 o 
   9   8   2        4.56        1.36      0.60 o 
  10   8   2      117.18      119.92      2.59 o 
  11   8   2      127.84      131.15      2.98 o 
  -3   9   2       91.98       87.75      2.46 o 
  -2   9   2      188.23      185.89      3.81 o 
  -1   9   2        1.45        0.28      0.62 o 
   0   9   2       68.42       44.97      1.82 o 
   1   9   2      247.62      306.93      5.15 o 
   2   9   2      385.45      436.37      6.40 o 
   3   9   2       66.43       60.09      1.96 o 
   4   9   2      294.43      282.63      4.49 o 
 -25   1   3       33.66       39.44      2.79 o 
 -24   1   3      120.54      121.84      2.74 o 
 -23   1   3       73.04       86.73      3.42 o 
 -22   1   3      208.03      223.93      4.87 o 
 -21   1   3      263.89      264.48      5.60 o 
 -20   1   3     1206.47     1284.47     13.65 o 
 -19   1   3       73.86       89.75      3.51 o 
 -18   1   3      591.10      555.59      8.39 o 
 -17   1   3      235.68      216.17      4.46 o 
 -16   1   3        0.06        2.06      1.13 o 
 -15   1   3      363.86      326.62      7.98 o 
 -14   1   3        0.66        2.11      1.35 o 
 -13   1   3       43.48       43.97      2.72 o 
 -12   1   3      434.34      469.78      8.28 o 
 -11   1   3      718.13      811.87     10.76 o 
 -10   1   3      505.91      504.46      7.68 o 
  -9   1   3      401.69      387.79      6.20 o 
  -8   1   3      148.07      144.26      3.39 o 
  -7   1   3      279.57      210.24      3.86 o 
  -6   1   3     1583.06     1532.31     13.15 o 
  -5   1   3     1529.69     1544.64     21.08 o 
  -4   1   3      332.02      405.96      9.27 o 
  -3   1   3     9724.86     9378.92     61.99 o 
  -2   1   3     2803.88     2522.40     18.65 o 
  -1   1   3     2596.06     2288.77     17.62 o 
   0   1   3     4712.38     4361.89     31.24 o 
   1   1   3     3697.81     3696.21     27.45 o 
   2   1   3     3345.50     3350.05     25.81 o 
   3   1   3     2743.41     2438.28     20.48 o 
   4   1   3     2277.88     2208.66     19.51 o 
   5   1   3     1305.65     1181.12     13.01 o 
   6   1   3      952.70     1136.90     13.26 o 
   7   1   3      542.46      719.87     10.48 o 
   8   1   3        7.68        3.22      1.30 o 
   9   1   3       65.15       85.38      5.59 o 
  10   1   3      453.62      428.28     13.12 o 
  11   1   3      223.09      231.45     11.60 o 
  12   1   3       15.84       22.85      2.42 o 
  13   1   3      461.41      428.21      9.13 o 
  14   1   3       71.44       82.78      2.60 o 
  15   1   3       23.16       19.32      1.78 o 
  16   1   3      232.24      199.55      4.25 o 
  17   1   3       28.64       28.59      1.90 o 
  18   1   3      277.49      285.79      4.73 o 
  19   1   3       58.69       75.28      3.11 o 
  20   1   3       30.68       37.53      1.57 o 
  21   1   3      182.95      214.44      6.01 o 
  22   1   3       10.95        6.77      1.22 o 
 -24   2   3       38.35       38.94      2.03 o 
 -23   2   3      142.44      154.79      3.39 o 
 -22   2   3       48.54       50.56      2.41 o 
 -21   2   3       20.92       22.38      2.04 o 
 -20   2   3      288.77      320.20      6.20 o 
 -19   2   3      428.93      433.42      7.35 o 
 -18   2   3      103.93      133.12      4.10 o 
 -17   2   3       83.69       76.61      3.77 o 
 -16   2   3      496.38      439.97      8.33 o 
 -15   2   3      115.55       97.38      3.41 o 
 -14   2   3      104.35       85.16      3.92 o 
 -13   2   3        9.81       13.62      1.74 o 
 -12   2   3       50.74       68.34      3.14 o 
 -11   2   3      849.67      907.54     11.65 o 
 -10   2   3      288.51      350.31      6.31 o 
  -9   2   3      467.10      515.09      7.44 o 
  -8   2   3      223.93      232.03      4.43 o 
  -7   2   3     1870.00     2084.98     17.53 o 
  -6   2   3     4822.78     5054.98     36.04 o 
  -5   2   3     3510.70     3599.42     26.18 o 
  -4   2   3     1285.06     1236.47     22.27 o 
  -3   2   3     7850.93     7887.68     77.80 o 
  -2   2   3     2263.78     2334.80     28.46 o 
  -1   2   3       61.44       51.96      3.39 o 
   0   2   3     1392.70     1329.39     19.57 o 
   1   2   3     4315.02     4275.63     32.18 o 
   2   2   3      190.26      155.56      2.73 o 
   3   2   3      322.15      242.28      3.41 o 
   4   2   3       31.40       59.04      1.75 o 
   5   2   3      102.14      159.53      3.76 o 
   6   2   3      528.12      537.14      7.94 o 
   7   2   3        3.27        2.93      0.98 o 
   8   2   3       60.23       74.10      3.18 o 
   9   2   3       81.34       88.15      3.67 o 
  10   2   3      134.18      126.88      4.59 o 
  11   2   3      450.73      410.51      8.79 o 
  12   2   3      300.58      295.17      5.66 o 
  13   2   3        0.00        2.38      1.59 o 
  14   2   3       67.57       68.44      3.05 o 
  15   2   3        8.43       12.95      1.52 o 
  16   2   3       35.40       43.36      2.10 o 
  17   2   3       38.09       36.14      2.32 o 
  18   2   3      389.75      381.92      6.23 o 
  19   2   3       55.80       51.00      2.78 o 
  20   2   3      141.57      168.40      4.14 o 
  21   2   3       38.67       49.07      2.94 o 
  22   2   3       25.53       20.94      1.51 o 
 -24   3   3        0.36        3.98      1.37 o 
 -23   3   3        0.13        2.04      2.80 o 
 -22   3   3        0.09        0.86      1.56 o 
 -21   3   3      118.20      114.62      4.28 o 
 -20   3   3       23.65       28.67      2.74 o 
 -19   3   3       50.84       57.74      4.27 o 
 -18   3   3        2.81        2.53      3.08 o 
 -17   3   3       53.19       39.19      4.19 o 
 -16   3   3       48.33       46.28      4.04 o 
 -15   3   3      182.20      173.04      5.54 o 
 -14   3   3      115.08      118.86      4.35 o 
 -13   3   3      662.39      543.50     14.73 o 
 -12   3   3       59.71       49.31      4.42 o 
 -11   3   3        0.33        8.22      2.36 o 
 -10   3   3      190.76      196.70      7.57 o 
  -9   3   3      317.44      313.31      9.28 o 
  -8   3   3     2357.24     2514.04     32.76 o 
  -7   3   3      397.46      449.89     10.62 o 
  -6   3   3     3483.85     3390.97     39.79 o 
  -5   3   3     7472.23     7434.12     76.41 o 
  -4   3   3      814.96      822.69     14.59 o 
  -3   3   3      600.79      596.33     12.42 o 
  -2   3   3      205.40      235.20      7.67 o 
  -1   3   3     1901.68     1774.01     24.70 o 
   0   3   3       17.97        4.47      1.30 o 
   1   3   3     1500.25     1365.33     15.19 o 
   2   3   3      875.39      787.88     10.93 o 
   3   3   3       31.65       40.81      2.51 o 
   4   3   3     1100.22     1055.37     10.33 o 
   5   3   3      207.14      157.92      4.75 o 
   6   3   3      201.69      154.49      4.74 o 
   7   3   3       12.79       12.44      1.62 o 
   8   3   3        6.49        5.63      2.48 o 
   9   3   3      219.23      202.30      9.11 o 
  10   3   3      629.58      564.93     15.99 o 
  11   3   3       33.62       33.52      3.34 o 
  12   3   3      393.45      402.44      6.95 o 
  13   3   3      682.39      702.65     11.13 o 
  14   3   3        0.35        2.28      1.80 o 
  15   3   3       74.86       80.97      3.82 o 
  16   3   3      102.10      103.22      3.99 o 
  17   3   3      142.17      128.60      4.17 o 
  18   3   3       24.13       26.52      2.01 o 
  19   3   3        5.57        3.26      2.06 o 
  20   3   3        0.33       -1.52      1.72 o 
  21   3   3      165.35      198.94      4.70 o 
 -23   4   3       58.67       59.44      2.93 o 
 -22   4   3        2.04        0.59      1.91 o 
 -21   4   3       66.74       83.09      5.08 o 
 -20   4   3       19.12       19.88      3.69 o 
 -19   4   3        0.23        1.94      1.85 o 
 -18   4   3       80.87       84.64      3.75 o 
 -17   4   3      115.99      125.77      7.15 o 
 -16   4   3      321.84      335.27      9.07 o 
 -15   4   3      748.20      699.98      9.48 o 
 -14   4   3      104.57      112.96      3.62 o 
 -13   4   3      677.35      647.76      9.68 o 
 -12   4   3      257.88      252.06      7.12 o 
 -11   4   3        2.55        5.15      1.12 o 
 -10   4   3        0.52        2.01      1.66 o 
  -9   4   3       34.00       35.21      3.44 o 
  -8   4   3       71.55       66.99      4.53 o 
  -7   4   3        1.50        6.33      1.91 o 
  -6   4   3      157.66      144.82      6.34 o 
  -5   4   3      976.59     1005.40     18.73 o 
  -4   4   3      211.22      247.40      8.56 o 
  -3   4   3     1147.97     1187.55     21.02 o 
  -2   4   3        8.27       11.49      1.60 o 
  -1   4   3      471.06      487.85      8.88 o 
   0   4   3       99.22       78.09      3.58 o 
   1   4   3      512.19      498.28      7.54 o 
   2   4   3     1065.58     1091.87     11.81 o 
   3   4   3     1085.49     1118.80     17.06 o 
   4   4   3       29.43       42.61      2.86 o 
   5   4   3      396.21      348.71     16.78 o 
   6   4   3      331.98      325.71     10.31 o 
   7   4   3      734.34      665.82     19.75 o 
   8   4   3       26.54       15.62      2.89 o 
   9   4   3       61.42       52.50      2.22 o 
  10   4   3      440.07      440.53     35.41 o 
  11   4   3      155.44      132.83      4.23 o 
  12   4   3        0.75        3.54      1.58 o 
  13   4   3     1012.34     1053.90     12.75 o 
  14   4   3      934.07      925.15     12.24 o 
  15   4   3       77.78       86.84      5.30 o 
  16   4   3        6.18        7.09      2.44 o 
  17   4   3       15.33       21.12      2.87 o 
  18   4   3        5.57        4.41      1.87 o 
  19   4   3       30.06       47.30      2.72 o 
  20   4   3        8.78       10.35      1.02 o 
 -21   5   3       29.44       51.85      3.08 o 
 -20   5   3        8.68        6.70      2.73 o 
 -19   5   3       36.07       28.49      2.95 o 
 -18   5   3        0.69        5.41      2.62 o 
 -17   5   3      124.86      124.14      3.92 o 
 -16   5   3       25.18       24.98      1.77 o 
 -15   5   3      148.14      107.29      3.50 o 
 -14   5   3      223.94      209.34      5.10 o 
 -13   5   3       19.44       16.86      3.92 o 
 -12   5   3      268.01      286.15      6.16 o 
 -11   5   3       66.76       76.42      2.54 o 
 -10   5   3      145.72      156.91      5.26 o 
  -9   5   3       15.97       18.34      1.19 o 
  -8   5   3       31.78       37.61      1.70 o 
  -7   5   3       13.40       14.83      1.36 o 
  -6   5   3       52.55       60.48      5.93 o 
  -5   5   3       21.87       15.47      3.77 o 
  -4   5   3        8.14       10.43      3.11 o 
  -3   5   3       30.30       31.57      4.21 o 
  -2   5   3      115.66       89.96      6.71 o 
  -1   5   3       40.76       29.30      3.96 o 
   0   5   3      354.02      361.62      8.76 o 
   1   5   3      263.52      299.64      7.86 o 
   2   5   3      413.14      375.84      8.71 o 
   3   5   3      110.15       92.32      6.31 o 
   4   5   3        3.09       10.18      1.70 o 
   5   5   3      514.58      476.64      5.70 o 
   6   5   3      509.02      494.35      6.74 o 
   7   5   3       52.70       65.88      2.35 o 
   8   5   3     1704.06     1676.07     13.88 o 
   9   5   3      614.87      571.89      7.04 o 
  10   5   3        0.58        1.16      1.16 o 
  11   5   3      411.16      424.55     10.32 o 
  12   5   3      679.96      686.49     13.15 o 
  13   5   3       56.07       48.66      3.20 o 
  14   5   3      237.98      245.70      5.86 o 
  15   5   3      230.65      234.88      5.20 o 
  16   5   3      295.82      303.12      9.75 o 
  17   5   3      577.29      579.37     24.27 o 
  18   5   3      102.81      104.36      3.22 o 
 -18   6   3        1.27        2.73      1.42 o 
 -17   6   3        1.65        0.92      0.92 o 
 -16   6   3       32.09       35.24      1.45 o 
 -15   6   3       58.12       65.23      1.80 o 
 -14   6   3      103.55      103.21      2.58 o 
 -13   6   3      189.52      167.20      3.61 o 
 -12   6   3      111.80       93.97      2.69 o 
 -11   6   3      130.86      135.12      2.77 o 
 -10   6   3      107.26      101.29      2.93 o 
  -9   6   3       14.66       19.87      1.54 o 
  -8   6   3        3.18        2.69      0.90 o 
  -7   6   3        4.19        1.71      0.89 o 
  -6   6   3      506.46      466.89      5.51 o 
  -5   6   3      182.37      176.55      3.28 o 
  -4   6   3      697.59      704.02      6.96 o 
  -3   6   3       30.95       32.85      1.53 o 
  -2   6   3      798.82      760.80      7.70 o 
  -1   6   3        3.14        1.69      0.97 o 
   0   6   3        1.06        6.95      1.05 o 
   1   6   3      418.09      412.68      5.00 o 
   2   6   3        4.59        4.70      0.77 o 
   3   6   3      371.62      341.60      4.56 o 
   4   6   3      337.58      333.07      4.55 o 
   5   6   3      127.71      132.84      2.86 o 
   6   6   3      178.95      188.01      3.41 o 
   7   6   3      366.42      360.02      4.77 o 
   8   6   3       46.36       41.92      1.96 o 
   9   6   3       34.58       26.61      1.64 o 
  10   6   3      444.00      442.89      7.54 o 
  11   6   3       14.45       13.67      1.56 o 
  12   6   3        0.10        1.20      1.02 o 
  13   6   3      132.04      151.26      7.09 o 
  14   6   3       25.97       24.67      1.42 o 
  15   6   3      148.76      154.88      4.47 o 
  16   6   3       10.71        9.10      1.18 o 
 -16   7   3        0.66       -0.91      0.91 o 
 -15   7   3        0.13        0.57      1.08 o 
 -14   7   3        0.31        4.17      1.30 o 
 -13   7   3       48.63       56.83      3.11 o 
 -12   7   3      170.33      186.97      4.35 o 
 -11   7   3       90.23       81.78      3.07 o 
 -10   7   3       10.60        5.64      1.37 o 
  -9   7   3       62.24       51.70      2.05 o 
  -8   7   3       21.57       25.72      1.78 o 
  -7   7   3      171.72      162.85      4.52 o 
  -6   7   3       13.89       18.54      1.24 o 
  -5   7   3       35.38       41.72      1.67 o 
  -4   7   3     1724.65     1699.65     13.19 o 
  -3   7   3      157.90      191.71      3.30 o 
  -2   7   3      716.47      669.46      7.58 o 
  -1   7   3       92.64       96.31      2.70 o 
   0   7   3      352.03      368.34      6.66 o 
   1   7   3      783.06      792.00      8.86 o 
   2   7   3       39.55       41.39      1.83 o 
   3   7   3       42.73       45.02      1.93 o 
   4   7   3       71.61       78.19      2.05 o 
   5   7   3       38.17       41.94      1.82 o 
   6   7   3        0.00        0.02      0.81 o 
   7   7   3       77.35       64.89      2.07 o 
   8   7   3        0.42        1.42      1.12 o 
   9   7   3        3.62        6.50      1.17 o 
  10   7   3      123.68       99.04      2.90 o 
  11   7   3        8.98       14.18      1.22 o 
  12   7   3       40.77       47.38      1.70 o 
  13   7   3       94.64      116.75      3.36 o 
  14   7   3       74.77       70.69      2.20 o 
 -13   8   3        0.52        5.43      0.94 o 
 -12   8   3        3.04        2.76      0.79 o 
 -11   8   3        2.14        4.67      0.85 o 
 -10   8   3      144.13      160.40      3.62 o 
  -9   8   3        1.49        0.96      1.14 o 
  -8   8   3       76.23       94.74      3.85 o 
  -7   8   3        9.58       14.52      1.81 o 
  -6   8   3      161.47      191.57      7.18 o 
  -5   8   3      240.55      225.53      5.77 o 
  -4   8   3       73.64       74.86      2.51 o 
  -3   8   3      148.28      149.06      3.54 o 
  -2   8   3       97.51      102.14      2.32 o 
  -1   8   3      121.72      137.46      2.65 o 
   0   8   3      114.67      102.10      2.23 o 
   1   8   3      151.86      139.22      3.25 o 
   2   8   3      278.95      272.27      4.59 o 
   3   8   3      192.88      175.64      2.82 o 
   4   8   3      131.46      152.48      4.20 o 
   5   8   3       11.41       13.70      1.17 o 
   6   8   3       23.05       20.73      1.27 o 
   7   8   3       15.48       18.41      1.16 o 
   8   8   3       31.40       30.07      1.86 o 
   9   8   3       74.48       77.79      2.60 o 
  10   8   3       51.26       47.36      1.80 o 
  -3   9   3       15.33        9.43      0.92 o 
  -2   9   3        0.20        0.38      0.58 o 
  -1   9   3       34.13       32.30      1.53 o 
   0   9   3        0.18        0.28      0.58 o 
   1   9   3       92.12       82.01      2.34 o 
   2   9   3       27.48       18.71      1.13 o 
   3   9   3       46.81       30.86      1.31 o 
 -25   0   4      211.72      232.54      6.38 o 
 -24   0   4       94.70       90.38      4.94 o 
 -23   0   4     1144.97     1175.58     20.55 o 
 -22   0   4        4.24        7.41      3.01 o 
 -21   0   4      961.02      989.00     20.16 o 
 -20   0   4       49.97       35.89      4.37 o 
 -19   0   4      164.23      167.07      7.97 o 
 -18   0   4        6.04        9.71      3.04 o 
 -17   0   4        6.03       12.38      2.16 o 
 -16   0   4       24.76       31.46      2.63 o 
 -15   0   4        3.94       12.19      2.54 o 
 -14   0   4        9.10       13.92      2.70 o 
 -13   0   4        8.23       16.17      2.70 o 
 -12   0   4     4728.72     5005.40     56.74 o 
 -11   0   4     1758.08     1848.71     25.96 o 
 -10   0   4       39.82       57.70      3.54 o 
  -9   0   4      747.70      624.87     11.74 o 
  -8   0   4     2600.15     2337.70     27.95 o 
  -7   0   4        1.81       24.06      2.10 o 
  -6   0   4     1756.10     1758.01     21.49 o 
  -5   0   4      106.37       84.52      3.32 o 
  -4   0   4     1154.12     1170.68     15.24 o 
  -3   0   4      905.25      843.03     11.94 o 
  -2   0   4      279.59      233.29      5.80 o 
  -1   0   4     3497.07     3524.49     37.88 o 
   0   0   4     8450.24     8096.23     79.54 o 
   1   0   4     5980.29     5673.83     58.49 o 
   2   0   4     3560.79     3433.09     38.97 o 
   3   0   4     1124.36     1091.13     17.41 o 
   4   0   4     9032.21     9207.24     92.80 o 
   5   0   4      849.18     1004.58     17.68 o 
   6   0   4     4286.98     4597.67     53.34 o 
   7   0   4       13.52        5.37      2.11 o 
   8   0   4       95.59      144.44      6.96 o 
   9   0   4      556.32      635.23     15.77 o 
  10   0   4      238.36      224.85      9.46 o 
  11   0   4       34.62       39.11      4.39 o 
  12   0   4      508.32      583.39     10.12 o 
  13   0   4       10.40        1.14      2.14 o 
  14   0   4      325.54      315.99      7.64 o 
  15   0   4      124.90      124.73      4.99 o 
  16   0   4        6.00        3.42      2.02 o 
  17   0   4      537.22      467.70      8.88 o 
  18   0   4      226.65      205.32      5.44 o 
  19   0   4      706.88      701.59     13.30 o 
  20   0   4      143.39      175.80      5.35 o 
  21   0   4      506.58      546.70      8.47 o 
 -25   1   4      490.42      471.95      9.45 o 
 -24   1   4        0.08        1.34      1.44 o 
 -23   1   4      613.34      586.98      8.93 o 
 -22   1   4       35.36       38.31      2.44 o 
 -21   1   4       12.96       16.35      2.00 o 
 -20   1   4      246.33      249.02      7.86 o 
 -19   1   4        5.56       16.11      1.99 o 
 -18   1   4       86.48       70.93      3.14 o 
 -17   1   4        3.26        3.76      1.39 o 
 -16   1   4       49.40       49.53      2.24 o 
 -15   1   4      462.22      400.94      8.80 o 
 -14   1   4      118.77       99.19      4.14 o 
 -13   1   4       16.55       27.68      2.24 o 
 -12   1   4       24.02       21.27      1.88 o 
 -11   1   4      179.54      157.46      4.36 o 
 -10   1   4     1529.31     1819.85     17.53 o 
  -9   1   4     2567.87     2482.78     37.12 o 
  -8   1   4     2135.27     2115.38     18.38 o 
  -7   1   4      525.71      538.33      6.92 o 
  -6   1   4       43.09       32.50      1.78 o 
  -5   1   4      439.29      351.36      4.97 o 
  -4   1   4      248.24      190.97      6.00 o 
  -3   1   4     2926.63     2703.26     20.82 o 
  -2   1   4       11.88       14.84      1.14 o 
  -1   1   4     1336.87     1165.67     14.95 o 
   0   1   4      953.16      867.14     13.44 o 
   1   1   4     1481.89     1432.21     13.77 o 
   2   1   4     3297.53     3438.25     27.49 o 
   3   1   4      561.36      663.25     11.02 o 
   4   1   4      635.25      734.04     14.83 o 
   5   1   4      213.09      169.11      6.97 o 
   6   1   4     6316.01     6646.96     50.89 o 
   7   1   4        3.31        1.70      1.25 o 
   8   1   4       15.13       27.88      2.31 o 
   9   1   4      191.42      184.18      8.47 o 
  10   1   4      235.46      267.43     10.67 o 
  11   1   4        2.17        0.07      1.31 o 
  12   1   4       81.27       96.37      2.47 o 
  13   1   4        4.57        1.46      1.33 o 
  14   1   4       19.99       24.70      2.33 o 
  15   1   4       15.77       16.95      1.70 o 
  16   1   4        0.15        3.43      1.36 o 
  17   1   4        0.22       -0.26      1.21 o 
  18   1   4      353.02      353.14      4.93 o 
  19   1   4       51.12       48.26      1.98 o 
  20   1   4       26.35       35.54      2.30 o 
  21   1   4      178.71      182.58      4.65 o 
 -24   2   4        0.19        0.46      1.20 o 
 -23   2   4       91.49       83.71      3.44 o 
 -22   2   4      196.86      227.07      4.69 o 
 -21   2   4      272.81      260.97      8.81 o 
 -20   2   4       62.62       75.58      3.20 o 
 -19   2   4        0.64        3.61      1.98 o 
 -18   2   4      132.98      133.17      4.87 o 
 -17   2   4        1.57        1.04      1.71 o 
 -16   2   4        1.69        3.67      1.68 o 
 -15   2   4      140.22      141.40      4.96 o 
 -14   2   4       25.59       34.00      2.58 o 
 -13   2   4      149.56      157.87      4.96 o 
 -12   2   4       95.89       93.63      3.61 o 
 -11   2   4      169.94      208.90      5.08 o 
 -10   2   4       23.36       37.46      2.07 o 
  -9   2   4      564.27      652.14     11.57 o 
  -8   2   4     1002.75     1138.64     11.74 o 
  -7   2   4      827.36      833.36      9.06 o 
  -6   2   4      970.55      942.15     18.40 o 
  -5   2   4      260.97      330.44      8.45 o 
  -4   2   4     1376.50     1294.58     19.13 o 
  -3   2   4        3.54        6.17      1.88 o 
  -2   2   4       87.53      101.69      4.91 o 
  -1   2   4      341.16      339.12      9.14 o 
   0   2   4      139.40      142.46      5.93 o 
   1   2   4     2024.25     2099.56     17.33 o 
   2   2   4      136.84      186.89      7.27 o 
   3   2   4     1148.66     1359.34     19.82 o 
   4   2   4     2642.34     2962.81     39.20 o 
   5   2   4      921.31      881.01     18.20 o 
   6   2   4       70.84       79.27      5.36 o 
   7   2   4      107.45       99.30      7.73 o 
   8   2   4        3.34        9.28      1.43 o 
   9   2   4        0.89        3.53      1.25 o 
  10   2   4      269.89      239.79      6.94 o 
  11   2   4       49.51       50.67      3.22 o 
  12   2   4       92.90       89.87      2.61 o 
  13   2   4      311.38      318.47      5.13 o 
  14   2   4        0.34        1.54      1.23 o 
  15   2   4       93.76       99.33      2.88 o 
  16   2   4       56.75       57.93      2.23 o 
  17   2   4        0.00        0.09      1.32 o 
  18   2   4        0.00       -1.20      1.48 o 
  19   2   4       37.81       39.31      3.20 o 
  20   2   4      152.84      202.42      5.68 o 
  21   2   4        2.82        6.25      1.15 o 
 -24   3   4       95.71       84.17      3.48 o 
 -23   3   4      287.69      273.50      9.71 o 
 -22   3   4      101.18      102.44      3.83 o 
 -21   3   4        0.04        2.69      1.84 o 
 -20   3   4       26.31       27.59      2.74 o 
 -19   3   4       45.76       45.93      3.32 o 
 -18   3   4       36.01       26.23      3.65 o 
 -17   3   4      137.81      149.17      7.12 o 
 -16   3   4       42.94       21.60      3.18 o 
 -15   3   4        0.71        1.10      1.60 o 
 -14   3   4        0.00        1.22      1.14 o 
 -13   3   4       99.76       79.64      5.85 o 
 -12   3   4        6.44        7.61      2.43 o 
 -11   3   4      217.25      216.89      8.58 o 
 -10   3   4        9.02       22.99      3.02 o 
  -9   3   4     3483.09     3549.19     44.33 o 
  -8   3   4      462.23      533.65     12.63 o 
  -7   3   4     4857.22     4823.50     54.90 o 
  -6   3   4     2209.96     2180.05     29.96 o 
  -5   3   4       11.31       16.17      2.36 o 
  -4   3   4     1064.85     1114.26     19.36 o 
  -3   3   4     1125.89     1247.86     20.96 o 
  -2   3   4       54.05       84.93      4.99 o 
  -1   3   4     1184.77     1130.17     20.20 o 
   0   3   4      126.75      107.56      5.85 o 
   1   3   4     4236.33     4403.86     52.94 o 
   2   3   4      790.18      909.75     18.56 o 
   3   3   4      982.69     1031.66     20.31 o 
   4   3   4     1029.41      998.64     20.33 o 
   5   3   4       48.88       41.15      4.12 o 
   6   3   4        0.07       -0.07      2.06 o 
   7   3   4      252.14      247.76     10.20 o 
   8   3   4        6.87        5.75      2.63 o 
   9   3   4        9.66        4.80      2.30 o 
  10   3   4       33.04       29.79      1.90 o 
  11   3   4      695.97      700.82     14.52 o 
  12   3   4      168.25      156.70      7.55 o 
  13   3   4       16.85       30.98      4.16 o 
  14   3   4       30.38       25.75      3.85 o 
  15   3   4        5.19        5.22      2.80 o 
  16   3   4       50.98       47.34      4.32 o 
  17   3   4      253.28      242.88      8.08 o 
  18   3   4       40.06       36.31      3.14 o 
  19   3   4        8.91       12.14      1.97 o 
  20   3   4       28.12       32.37      2.01 o 
 -23   4   4      156.21      141.22      4.61 o 
 -22   4   4      243.94      262.96      7.74 o 
 -21   4   4       90.66       72.65      2.90 o 
 -20   4   4      422.42      494.85      8.31 o 
 -19   4   4       37.36       46.42      2.92 o 
 -18   4   4        9.24        7.97      1.91 o 
 -17   4   4       18.80       27.10      2.12 o 
 -16   4   4      191.60      198.67      5.11 o 
 -15   4   4       32.77       38.89      3.66 o 
 -14   4   4        9.45        6.64      2.51 o 
 -13   4   4       30.54       45.80      1.99 o 
 -12   4   4      305.95      315.39      7.77 o 
 -11   4   4     1540.44     1624.01     26.50 o 
 -10   4   4        2.84        6.02      2.36 o 
  -9   4   4      995.53      941.34     19.23 o 
  -8   4   4        5.01        7.37      2.29 o 
  -7   4   4     1749.95     1721.88     37.82 o 
  -6   4   4      411.17      489.46     13.02 o 
  -5   4   4      544.78      563.01     14.02 o 
  -4   4   4      482.33      501.22     13.33 o 
  -3   4   4      624.20      703.91     16.12 o 
  -2   4   4      120.73       99.81      5.93 o 
  -1   4   4     1457.35     1386.57     24.80 o 
   0   4   4       32.19       35.03      3.82 o 
   1   4   4       67.40       83.98      5.66 o 
   2   4   4       12.91       18.16      2.07 o 
   3   4   4      254.87      262.71     10.15 o 
   4   4   4       45.96       63.92      5.23 o 
   5   4   4       59.23       84.88      5.98 o 
   6   4   4      119.98      113.26      6.97 o 
   7   4   4       74.71       68.47      4.99 o 
   8   4   4       86.77       85.08      3.76 o 
   9   4   4      236.74      239.53      9.73 o 
  10   4   4       92.92       99.31      4.78 o 
  11   4   4       51.33       64.23      2.92 o 
  12   4   4      262.64      300.05      6.07 o 
  13   4   4     1159.15     1108.04     12.69 o 
  14   4   4      215.87      206.18      7.66 o 
  15   4   4      348.45      344.73      9.45 o 
  16   4   4       18.67       24.60      2.72 o 
  17   4   4        1.29       -0.63      1.62 o 
  18   4   4      109.23      120.18      2.94 o 
 -21   5   4      199.96      211.89      6.11 o 
 -20   5   4      144.46      157.96      6.18 o 
 -19   5   4       54.28       63.62      4.52 o 
 -18   5   4       53.54       24.60      3.61 o 
 -17   5   4        2.51        0.60      3.75 o 
 -16   5   4        2.36        3.81      1.12 o 
 -15   5   4      234.74      214.57      5.02 o 
 -14   5   4      740.92      695.44      9.98 o 
 -13   5   4       85.76       83.25      3.37 o 
 -12   5   4      184.31      184.57      5.02 o 
 -11   5   4        4.23        4.25      1.01 o 
 -10   5   4      210.25      252.76      4.30 o 
  -9   5   4       28.18       43.92      1.63 o 
  -8   5   4       37.95       49.40      1.67 o 
  -7   5   4       43.44       45.74      1.72 o 
  -6   5   4      158.44      128.54      2.84 o 
  -5   5   4      201.03      203.75     10.66 o 
  -4   5   4       26.43       24.53      3.96 o 
  -3   5   4       61.64       46.84      5.28 o 
  -2   5   4        0.13       -0.96      2.31 o 
  -1   5   4       15.30       20.02      3.61 o 
   0   5   4       22.89       18.80      3.52 o 
   1   5   4      637.76      591.20     16.07 o 
   2   5   4       11.27       23.39      1.98 o 
   3   5   4        0.66        2.08      0.78 o 
   4   5   4        2.26        3.66      0.87 o 
   5   5   4      293.09      288.35      4.21 o 
   6   5   4      164.85      150.36      3.08 o 
   7   5   4     1422.99     1353.72     12.48 o 
   8   5   4      548.89      527.83      8.87 o 
   9   5   4     1280.71     1284.01     14.39 o 
  10   5   4      243.45      244.58      5.42 o 
  11   5   4      135.64      141.80      4.05 o 
  12   5   4       62.25       67.34      3.59 o 
  13   5   4      123.30      109.97      3.24 o 
  14   5   4        6.89       11.21      2.00 o 
  15   5   4      194.97      192.83      5.66 o 
  16   5   4       12.14       10.02      1.48 o 
  17   5   4      283.68      290.83      5.53 o 
 -19   6   4        3.51        5.07      1.42 o 
 -18   6   4        3.82        4.29      1.41 o 
 -17   6   4       57.44       44.81      3.45 o 
 -16   6   4      205.87      227.33      5.23 o 
 -15   6   4       55.16       42.85      1.88 o 
 -14   6   4       17.57       12.61      1.51 o 
 -13   6   4       74.64       66.09      2.94 o 
 -12   6   4      221.61      229.01      5.51 o 
 -11   6   4      259.14      261.30      4.72 o 
 -10   6   4       25.24       24.56      1.66 o 
  -9   6   4        1.59        4.23      1.10 o 
  -8   6   4      457.51      435.78      5.36 o 
  -7   6   4     1106.07     1256.26     10.15 o 
  -6   6   4      756.58      697.03      7.05 o 
  -5   6   4       42.20       62.86      2.04 o 
  -4   6   4       19.52       28.26      1.53 o 
  -3   6   4      898.26      864.58      7.99 o 
  -2   6   4      356.38      329.37      5.82 o 
  -1   6   4       44.63       50.98      2.13 o 
   0   6   4        0.87        1.19      0.92 o 
   1   6   4      251.91      242.18      3.84 o 
   2   6   4      105.23      113.05      2.28 o 
   3   6   4       80.83       87.70      2.04 o 
   4   6   4       38.62       36.36      1.62 o 
   5   6   4     1178.88     1133.90     11.07 o 
   6   6   4      105.80      101.42      2.97 o 
   7   6   4      717.45      718.92      8.23 o 
   8   6   4      692.42      704.08      7.99 o 
   9   6   4     1027.53     1005.25     13.92 o 
  10   6   4     1013.49      972.54     11.39 o 
  11   6   4      330.13      348.00      5.90 o 
  12   6   4      160.82      161.76      4.10 o 
  13   6   4      118.57      123.81      4.36 o 
  14   6   4       94.59      104.94      3.61 o 
  15   6   4       21.41       27.18      1.66 o 
 -16   7   4       78.23       85.58      3.09 o 
 -15   7   4      150.67      120.95      3.65 o 
 -14   7   4       79.16      103.99      3.65 o 
 -13   7   4        1.29        1.65      1.00 o 
 -12   7   4        0.32        0.59      1.06 o 
 -11   7   4       25.35       16.84      1.66 o 
 -10   7   4       19.97       25.72      1.54 o 
  -9   7   4       59.65       65.81      2.29 o 
  -8   7   4       30.03       27.94      1.65 o 
  -7   7   4       85.60      103.73      3.09 o 
  -6   7   4        3.70       10.18      1.09 o 
  -5   7   4      731.70      770.32      7.21 o 
  -4   7   4        9.16       11.02      1.06 o 
  -3   7   4      468.31      457.58      6.13 o 
  -2   7   4      255.36      282.91      4.70 o 
  -1   7   4     1074.75     1105.68     13.42 o 
   0   7   4      209.03      209.67      3.85 o 
   1   7   4      502.27      514.65      6.12 o 
   2   7   4       37.83       35.52      1.81 o 
   3   7   4       68.99       64.68      2.18 o 
   4   7   4        6.53        4.21      0.94 o 
   5   7   4      270.75      277.88      4.80 o 
   6   7   4       10.63       12.29      1.11 o 
   7   7   4      333.14      329.28      4.56 o 
   8   7   4       15.07       18.39      1.15 o 
   9   7   4      193.87      193.88      3.94 o 
  10   7   4        2.69        3.73      1.34 o 
  11   7   4        7.78       11.23      1.40 o 
  12   7   4        2.85        5.92      1.03 o 
  13   7   4        0.30        2.41      0.59 o 
 -13   8   4        0.97        1.11      0.72 o 
 -12   8   4        7.48        5.35      0.87 o 
 -11   8   4       42.03       50.83      1.90 o 
 -10   8   4        7.10        8.76      1.40 o 
  -9   8   4       13.56       15.47      1.77 o 
  -8   8   4       18.56       23.39      1.38 o 
  -7   8   4       80.91       74.95      2.40 o 
  -6   8   4      304.40      316.42      5.12 o 
  -5   8   4       73.66       68.33      3.16 o 
  -4   8   4       11.91       12.03      1.23 o 
  -3   8   4        2.67        4.46      1.32 o 
  -2   8   4      158.51      157.85      2.85 o 
  -1   8   4        0.13        1.97      0.72 o 
   0   8   4       40.18       39.35      1.41 o 
   1   8   4      150.39      153.74      3.37 o 
   2   8   4       34.68       34.36      1.64 o 
   3   8   4       55.30       59.18      2.00 o 
   4   8   4       82.35       88.35      2.68 o 
   5   8   4       67.20       52.34      5.56 o 
   6   8   4       22.00       26.06      1.85 o 
   7   8   4       56.55       52.38      2.32 o 
   8   8   4       54.41       55.37      2.13 o 
   9   8   4      167.49      166.45      3.34 o 
  -3   9   4       71.39       49.87      1.72 o 
  -2   9   4        4.67        4.83      0.70 o 
  -1   9   4        0.78        2.55      0.61 o 
   0   9   4      194.93      196.84      3.58 o 
   1   9   4        4.67        4.95      0.64 o 
 -25   1   5        3.73        1.67      1.77 o 
 -24   1   5       24.72       15.29      1.78 o 
 -23   1   5       72.04       89.79      2.90 o 
 -22   1   5      698.51      758.57      9.33 o 
 -21   1   5       73.97       75.08      3.22 o 
 -20   1   5       41.29       36.16      2.44 o 
 -19   1   5      115.81      116.48      3.87 o 
 -18   1   5       44.24       39.98      3.12 o 
 -17   1   5       13.23       12.80      2.11 o 
 -16   1   5      219.86      234.74      5.40 o 
 -15   1   5       14.89       12.05      2.28 o 
 -14   1   5     1232.26     1187.97     15.69 o 
 -13   1   5        0.15        3.89      1.34 o 
 -12   1   5       80.88      114.29      4.05 o 
 -11   1   5      650.69      724.97     10.32 o 
 -10   1   5       32.77       60.69      3.07 o 
  -9   1   5       20.45       40.31      2.97 o 
  -8   1   5     1819.49     1935.67     17.85 o 
  -7   1   5      192.49      163.25      3.83 o 
  -6   1   5        0.00        3.34      0.85 o 
  -5   1   5       59.19       60.11      2.20 o 
  -4   1   5        7.03        6.86      1.00 o 
  -3   1   5     1366.80     1458.88     13.79 o 
  -2   1   5     1112.61     1098.85     11.47 o 
  -1   1   5       17.96       15.68      1.38 o 
   0   1   5     1186.07     1310.83     17.12 o 
   1   1   5       30.33       39.07      2.08 o 
   2   1   5     2278.97     2218.02     20.44 o 
   3   1   5     1236.12     1298.57     14.45 o 
   4   1   5      144.91      193.43      5.05 o 
   5   1   5      751.60      830.18     24.15 o 
   6   1   5      157.68      162.45      4.97 o 
   7   1   5        1.17        3.66      1.35 o 
   8   1   5      158.82      125.37      4.76 o 
   9   1   5      184.54      136.62      5.10 o 
  10   1   5        0.12        3.06      2.47 o 
  11   1   5       20.73       29.65      1.54 o 
  12   1   5      184.80      194.67      3.71 o 
  13   1   5      498.84      483.61      6.63 o 
  14   1   5      456.03      419.74      6.11 o 
  15   1   5      356.61      324.82      5.22 o 
  16   1   5       13.42       16.06      2.25 o 
  17   1   5       31.69       32.07      3.52 o 
  18   1   5      111.69       96.57      5.13 o 
  19   1   5      143.80      162.98      3.49 o 
  20   1   5        8.43        7.05      1.37 o 
 -25   2   5       20.63       17.29      1.89 o 
 -24   2   5      533.19      496.51     22.86 o 
 -23   2   5       84.98       92.45      3.63 o 
 -22   2   5       32.21       39.39      2.99 o 
 -21   2   5        0.76        5.20      1.61 o 
 -20   2   5      234.71      240.53      7.33 o 
 -19   2   5      328.18      315.92      6.16 o 
 -18   2   5       73.63       71.77      3.68 o 
 -17   2   5     1150.64     1082.80     20.67 o 
 -16   2   5        3.12        1.47      2.61 o 
 -15   2   5      186.16      196.74      6.00 o 
 -14   2   5      173.93      163.12      8.39 o 
 -13   2   5     1015.10      976.14     20.77 o 
 -12   2   5      442.71      403.60     12.25 o 
 -11   2   5      182.19      146.59      6.98 o 
 -10   2   5      253.52      272.55      9.22 o 
  -9   2   5      119.85      154.41      6.70 o 
  -8   2   5        0.03        6.78      1.92 o 
  -7   2   5      408.26      383.01     10.08 o 
  -6   2   5     1190.03     1315.17     20.87 o 
  -5   2   5        0.85        9.61      2.19 o 
  -4   2   5       89.59      116.54      5.58 o 
  -3   2   5     1238.23     1298.08     21.11 o 
  -2   2   5       95.67       86.42      4.98 o 
  -1   2   5     3859.22     4255.07     50.18 o 
   0   2   5       97.83       91.36      5.30 o 
   1   2   5      548.82      653.04     14.74 o 
   2   2   5      951.23      882.57     17.89 o 
   3   2   5        6.69       15.33      2.76 o 
   4   2   5      487.40      505.15     13.67 o 
   5   2   5      973.91     1002.49     20.59 o 
   6   2   5        3.65       24.55      3.62 o 
   7   2   5        4.47       -1.44      2.39 o 
   8   2   5      117.66      104.97      6.87 o 
   9   2   5       82.01       76.13      6.06 o 
  10   2   5      343.43      336.24      5.29 o 
  11   2   5      318.55      292.90      4.45 o 
  12   2   5        6.20        1.75      1.25 o 
  13   2   5      372.14      330.99      5.90 o 
  14   2   5       54.62       55.97      2.53 o 
  15   2   5      102.43      102.79      3.18 o 
  16   2   5        2.25        1.23      1.30 o 
  17   2   5       14.15       12.56      1.46 o 
  18   2   5       53.12       56.55      2.20 o 
  19   2   5        0.51        3.00      1.48 o 
  20   2   5      138.35      150.76      3.86 o 
 -24   3   5       56.39       61.62      3.04 o 
 -23   3   5      197.55      192.76      7.29 o 
 -22   3   5      286.15      290.73      6.32 o 
 -21   3   5        6.93        9.28      2.14 o 
 -20   3   5       30.94       37.18      3.04 o 
 -19   3   5       84.92       74.30      3.97 o 
 -18   3   5      316.51      272.54      9.75 o 
 -17   3   5       50.28       45.30      4.30 o 
 -16   3   5      151.96      137.89      6.68 o 
 -15   3   5        0.01        1.18      1.35 o 
 -14   3   5       91.15       78.28      2.92 o 
 -13   3   5      124.67      109.96      6.40 o 
 -12   3   5       83.20       70.19      5.44 o 
 -11   3   5      814.06      831.84     18.47 o 
 -10   3   5      189.60      208.49      8.56 o 
  -9   3   5      413.87      366.50     11.17 o 
  -8   3   5      319.95      304.56      9.99 o 
  -7   3   5     1308.12     1233.42     21.68 o 
  -6   3   5     5012.70     5023.29     88.70 o 
  -5   3   5     1063.50     1054.32     19.76 o 
  -4   3   5       13.30        7.01      2.14 o 
  -3   3   5       32.03       28.72      3.38 o 
  -2   3   5     2054.12     2213.48     32.45 o 
  -1   3   5      269.74      391.19     11.67 o 
   0   3   5      118.12      149.51      7.23 o 
   1   3   5        0.21        7.03      2.31 o 
   2   3   5     1043.69     1249.76     23.60 o 
   3   3   5        1.41        6.83      2.46 o 
   4   3   5      357.03      331.54     11.65 o 
   5   3   5      235.10      249.16     10.20 o 
   6   3   5       52.39       49.28      4.90 o 
   7   3   5       83.88       90.93      6.58 o 
   8   3   5       44.96       46.62      2.58 o 
   9   3   5      474.41      458.16      5.62 o 
  10   3   5     1361.95     1350.66     18.16 o 
  11   3   5      488.45      499.30      8.87 o 
  12   3   5      357.26      369.17      7.12 o 
  13   3   5        4.55        0.73      2.46 o 
  14   3   5      113.73      114.46      6.16 o 
  15   3   5      478.86      477.24     11.90 o 
  16   3   5        0.00        0.23      2.00 o 
  17   3   5        1.34        1.12      1.75 o 
  18   3   5       18.08       17.59      2.05 o 
  19   3   5       70.24       75.25      2.74 o 
 -23   4   5      146.85      153.49      4.89 o 
 -22   4   5       12.57       10.27      2.63 o 
 -21   4   5      105.55      102.45      3.46 o 
 -20   4   5       89.96       80.18      3.47 o 
 -19   4   5      169.83      151.52      6.35 o 
 -18   4   5        4.26        5.86      2.32 o 
 -17   4   5      205.78      191.99      5.01 o 
 -16   4   5       74.08       62.84      3.07 o 
 -15   4   5       42.55       25.18      2.20 o 
 -14   4   5      284.22      269.44      7.87 o 
 -13   4   5      445.93      480.74      8.02 o 
 -12   4   5       38.15       49.49      2.74 o 
 -11   4   5       73.89       89.62      2.21 o 
 -10   4   5     1631.36     1520.89     27.10 o 
  -9   4   5      833.07      774.92     17.98 o 
  -8   4   5     1248.79     1280.62     24.04 o 
  -7   4   5      719.18      697.86     16.73 o 
  -6   4   5      757.25      856.16     18.79 o 
  -5   4   5      572.83      613.26     15.71 o 
  -4   4   5       93.54       94.86      6.11 o 
  -3   4   5       21.66       33.70      3.95 o 
  -2   4   5      206.00      208.92      9.02 o 
  -1   4   5       14.19       18.46      3.09 o 
   0   4   5      366.54      376.59     12.43 o 
   1   4   5       85.10       77.19      5.82 o 
   2   4   5        1.70        3.33      2.31 o 
   3   4   5        0.11        5.89      2.56 o 
   4   4   5       44.38       31.54      4.00 o 
   5   4   5       84.83      104.26      4.82 o 
   6   4   5        8.62        7.50      1.70 o 
   7   4   5      103.87       99.86      3.97 o 
   8   4   5     1315.44     1279.06     19.71 o 
   9   4   5      804.47      821.16     14.70 o 
  10   4   5     1165.38     1096.14     17.47 o 
  11   4   5        0.56        0.87      1.16 o 
  12   4   5      365.20      395.45     10.37 o 
  13   4   5        1.94        3.58      2.26 o 
  14   4   5      646.29      664.52      8.98 o 
  15   4   5        0.21        3.43      1.91 o 
  16   4   5       66.68       53.16      2.02 o 
  17   4   5        2.21        1.24      1.22 o 
 -21   5   5      135.33      150.66      5.30 o 
 -20   5   5        6.43       12.84      2.71 o 
 -19   5   5       44.55       30.01      3.66 o 
 -18   5   5       81.60       75.44      4.18 o 
 -17   5   5       90.69       81.70      4.30 o 
 -16   5   5       16.74       14.85      2.55 o 
 -15   5   5      279.02      269.76      5.70 o 
 -14   5   5      146.85      147.05      4.37 o 
 -13   5   5      114.65       85.30      3.48 o 
 -12   5   5      920.61      857.86     11.77 o 
 -11   5   5        9.40       12.08      1.30 o 
 -10   5   5      328.70      352.92      4.64 o 
  -9   5   5        8.76       10.71      1.12 o 
  -8   5   5      486.40      540.93      8.46 o 
  -7   5   5     1599.99     1702.29     12.49 o 
  -6   5   5     1468.62     1516.39     11.59 o 
  -5   5   5      466.43      535.98      6.31 o 
  -4   5   5       49.33       58.19      2.01 o 
  -3   5   5       67.83       67.38      3.14 o 
  -2   5   5      190.48      186.67      7.03 o 
  -1   5   5      138.17      134.28      5.67 o 
   0   5   5        0.02        1.00      0.71 o 
   1   5   5       36.20       34.93      1.45 o 
   2   5   5       43.54       52.05      1.98 o 
   3   5   5       42.89       46.94      2.13 o 
   4   5   5       56.57       59.17      2.37 o 
   5   5   5      217.84      206.86      4.28 o 
   6   5   5      497.55      449.88      6.45 o 
   7   5   5       27.13       21.93      1.62 o 
   8   5   5      205.44      177.74      3.91 o 
   9   5   5      439.66      429.44      7.33 o 
  10   5   5      845.32      877.43     11.59 o 
  11   5   5      125.77      133.30      3.08 o 
  12   5   5      367.85      340.97      7.17 o 
  13   5   5      185.46      168.05     10.26 o 
  14   5   5       91.40       87.24      9.44 o 
  15   5   5        0.38        0.83      0.97 o 
  16   5   5      428.90      421.74      6.51 o 
 -19   6   5       31.55       23.32      2.09 o 
 -18   6   5       82.27       90.68      4.20 o 
 -17   6   5        0.21        0.58      3.90 o 
 -16   6   5       27.94       17.63      1.22 o 
 -15   6   5       50.98       63.36      2.56 o 
 -14   6   5        1.99        3.07      1.18 o 
 -13   6   5        0.63        1.48      1.23 o 
 -12   6   5      211.82      241.81      9.63 o 
 -11   6   5       39.01       34.15      1.88 o 
 -10   6   5       36.13       29.35      1.80 o 
  -9   6   5       13.05       16.64      1.66 o 
  -8   6   5       66.78       78.26      2.30 o 
  -7   6   5       48.08       49.01      2.25 o 
  -6   6   5      362.77      375.44      5.03 o 
  -5   6   5        4.90        6.58      1.08 o 
  -4   6   5      759.83      843.76      8.43 o 
  -3   6   5      166.13      139.97      3.03 o 
  -2   6   5     2271.47     2249.95     23.49 o 
  -1   6   5       90.88       94.76      2.54 o 
   0   6   5        4.46        3.06      0.86 o 
   1   6   5      132.36      116.74      3.34 o 
   2   6   5       10.75        8.30      1.02 o 
   3   6   5       18.09       23.33      1.37 o 
   4   6   5       26.91       34.41      1.56 o 
   5   6   5        0.22        9.38      1.29 o 
   6   6   5     1574.07     1555.86     13.33 o 
   7   6   5      166.80      169.61      4.44 o 
   8   6   5      422.69      421.16      5.72 o 
   9   6   5       31.31       32.39      1.59 o 
  10   6   5       28.61       27.80      1.77 o 
  11   6   5       70.91       79.12      3.11 o 
  12   6   5       42.84       35.43      2.34 o 
  13   6   5       40.06       37.81      2.12 o 
  14   6   5        0.92        1.24      0.66 o 
 -16   7   5       35.35       22.74      1.70 o 
 -15   7   5      132.42      168.87      4.22 o 
 -14   7   5        3.48        9.58      1.11 o 
 -13   7   5        0.08        0.27      0.97 o 
 -12   7   5        1.74       -0.38      1.13 o 
 -11   7   5       42.08       48.82      3.77 o 
 -10   7   5       83.40       89.47      2.55 o 
  -9   7   5      104.51      119.91      3.00 o 
  -8   7   5        3.01        3.52      1.03 o 
  -7   7   5      164.60      178.81      4.08 o 
  -6   7   5       71.96       62.04      1.93 o 
  -5   7   5      345.16      334.30      4.42 o 
  -4   7   5        9.05        5.25      1.10 o 
  -3   7   5       53.32       66.51      2.32 o 
  -2   7   5      375.93      407.55      5.74 o 
  -1   7   5      292.08      289.59      4.74 o 
   0   7   5     1335.60     1326.15     18.41 o 
   1   7   5        3.81       10.73      1.18 o 
   2   7   5       55.65       61.35      2.08 o 
   3   7   5        0.05        2.40      0.87 o 
   4   7   5      337.39      328.95      4.70 o 
   5   7   5      140.54      132.46      2.86 o 
   6   7   5      230.93      225.29      4.48 o 
   7   7   5       94.36       78.58      2.49 o 
   8   7   5        0.68        0.18      0.74 o 
   9   7   5       78.68       85.41      6.75 o 
  10   7   5       18.71       17.96      1.50 o 
  11   7   5       55.84       66.48      2.25 o 
 -12   8   5       40.23       41.63      2.28 o 
 -11   8   5        9.57       14.82      1.43 o 
 -10   8   5        0.13        1.09      1.03 o 
  -9   8   5      169.85      180.44      5.03 o 
  -8   8   5       10.99       12.66      1.30 o 
  -7   8   5      311.57      359.77      4.25 o 
  -6   8   5        5.58        2.45      0.67 o 
  -5   8   5        0.04        0.05      0.79 o 
  -4   8   5        9.60       10.98      1.14 o 
  -3   8   5       75.25       75.62      1.91 o 
  -2   8   5        0.24        0.64      0.92 o 
  -1   8   5       53.68       52.26      1.58 o 
   0   8   5       87.68       92.55      1.99 o 
   1   8   5        3.16        2.90      0.99 o 
   2   8   5      123.91      144.40      2.98 o 
   3   8   5        0.22        6.47      0.83 o 
   4   8   5      163.95      145.10      5.59 o 
   5   8   5       40.94       39.07      5.00 o 
   6   8   5        3.13        6.65      0.99 o 
   7   8   5       48.56       34.78      1.54 o 
 -25   0   6      178.66      164.53      5.36 o 
 -24   0   6        5.84        4.69      2.27 o 
 -23   0   6       56.26       63.34      4.65 o 
 -22   0   6       50.55       57.49      5.05 o 
 -21   0   6       13.62       18.46      3.60 o 
 -20   0   6       66.63       72.21      5.65 o 
 -19   0   6        0.12        1.80      2.81 o 
 -18   0   6      107.12      107.58      6.43 o 
 -17   0   6       90.50       76.45      5.32 o 
 -16   0   6       33.62       34.16      2.85 o 
 -15   0   6       43.92       54.92      3.24 o 
 -14   0   6      188.97      234.12      9.39 o 
 -13   0   6     3903.45     4241.73     52.44 o 
 -12   0   6      868.35      878.64     17.74 o 
 -11   0   6        7.39        7.87      2.05 o 
 -10   0   6        2.14        2.39      1.48 o 
  -9   0   6       19.58       41.82      3.36 o 
  -8   0   6     3452.27     3595.34     42.01 o 
  -7   0   6      183.03      201.42      6.59 o 
  -6   0   6     3337.55     3113.52     36.66 o 
  -5   0   6      221.80      182.51      6.21 o 
  -4   0   6     1272.57     1358.90     20.07 o 
  -3   0   6     1632.16     1682.16     23.28 o 
  -2   0   6     1503.55     1628.16     22.89 o 
  -1   0   6       99.75       91.38      4.60 o 
   0   0   6      333.39      288.98      8.36 o 
   1   0   6      471.08      382.72      9.99 o 
   2   0   6       37.65       41.98      3.56 o 
   3   0   6     1270.12     1394.42     22.60 o 
   4   0   6     1478.71     1511.35     24.40 o 
   5   0   6     1845.08     1811.70     28.16 o 
   6   0   6      529.94      549.77     14.10 o 
   7   0   6      315.41      282.47     10.11 o 
   8   0   6        5.80       13.72      2.87 o 
   9   0   6       84.84       96.34      3.40 o 
  10   0   6      469.02      463.85      7.55 o 
  11   0   6       38.43       31.34      3.08 o 
  12   0   6       54.00       63.81      3.71 o 
  13   0   6        1.81        0.84      1.96 o 
  14   0   6      513.81      509.96     12.96 o 
  15   0   6      211.76      191.21      7.45 o 
  16   0   6       89.39       82.86      4.79 o 
  17   0   6       39.98       41.47      3.18 o 
  18   0   6        4.12        3.13      1.45 o 
  19   0   6      284.84      310.31      6.13 o 
 -25   1   6      106.14      102.84      4.38 o 
 -24   1   6        1.55        0.18      2.30 o 
 -23   1   6       67.47       72.04      3.42 o 
 -22   1   6        5.10        5.73      1.59 o 
 -21   1   6       95.43       85.07      3.32 o 
 -20   1   6       21.69       22.35      2.40 o 
 -19   1   6       34.89       31.62      2.33 o 
 -18   1   6      222.89      198.39      5.93 o 
 -17   1   6      400.60      347.99      7.73 o 
 -16   1   6      108.99       88.58      4.45 o 
 -15   1   6      761.86      826.86     11.12 o 
 -14   1   6       78.27       87.22      4.08 o 
 -13   1   6      118.65      119.87      4.56 o 
 -12   1   6       39.49       37.74      2.87 o 
 -11   1   6       23.34       22.10      1.97 o 
 -10   1   6      557.97      595.15     10.63 o 
  -9   1   6        7.05       12.16      1.43 o 
  -8   1   6        9.75        9.17      1.30 o 
  -7   1   6      124.01      152.02      3.96 o 
  -6   1   6        3.06        6.62      0.86 o 
  -5   1   6      255.24      296.83      9.21 o 
  -4   1   6      469.79      499.99      9.76 o 
  -3   1   6     1616.19     1774.95     16.96 o 
  -2   1   6     4376.57     5035.94     38.48 o 
  -1   1   6       73.51       82.30      2.97 o 
   0   1   6      815.09      875.80     10.98 o 
   1   1   6     1446.92     1627.26     16.78 o 
   2   1   6      180.28      177.12      4.75 o 
   3   1   6      172.15      153.71     10.17 o 
   4   1   6      320.96      322.45      6.93 o 
   5   1   6      997.07     1017.01     13.69 o 
   6   1   6      182.35      238.60      6.32 o 
   7   1   6        8.97       12.04      3.04 o 
   8   1   6      176.41      190.52      5.98 o 
   9   1   6      155.15      159.80      3.27 o 
  10   1   6        3.41        2.61      1.20 o 
  11   1   6       37.21       32.80      2.00 o 
  12   1   6      497.20      480.76      7.47 o 
  13   1   6      566.10      498.11      7.52 o 
  14   1   6      774.20      707.93     33.80 o 
  15   1   6        2.82        0.01      1.53 o 
  16   1   6        1.84        4.59      1.79 o 
  17   1   6        4.60        3.99      1.51 o 
  18   1   6       87.47       80.16      2.45 o 
  19   1   6        0.56       -0.63      0.63 o 
 -24   2   6       77.78       63.20      4.54 o 
 -23   2   6       60.61       46.41      2.77 o 
 -22   2   6       14.46       17.22      2.34 o 
 -21   2   6        0.10        2.02      2.04 o 
 -20   2   6       59.43       44.04      3.34 o 
 -19   2   6       10.43        6.46      2.96 o 
 -18   2   6        5.12        7.13      2.69 o 
 -17   2   6      122.42      152.77      7.43 o 
 -16   2   6      755.04      758.16     16.56 o 
 -15   2   6       32.94       34.65      3.60 o 
 -14   2   6       96.82      104.29      4.35 o 
 -13   2   6      223.18      244.98     10.19 o 
 -12   2   6      124.99      109.14      6.61 o 
 -11   2   6      151.79      138.23      7.10 o 
 -10   2   6       88.05       94.21      5.74 o 
  -9   2   6       40.83       50.85      4.36 o 
  -8   2   6        0.21        6.92      2.33 o 
  -7   2   6       14.86       18.50      2.83 o 
  -6   2   6        0.87       12.05      2.17 o 
  -5   2   6      226.74      263.22      9.04 o 
  -4   2   6       86.75       94.05      5.48 o 
  -3   2   6      449.13      484.94     12.64 o 
  -2   2   6      657.80      809.01     16.91 o 
  -1   2   6       65.60       55.99      4.63 o 
   0   2   6     1494.53     1629.32     26.68 o 
   1   2   6      156.42      172.48      7.76 o 
   2   2   6       85.48       67.73      5.15 o 
   3   2   6      307.94      431.28     12.90 o 
   4   2   6      101.15       81.16      5.79 o 
   5   2   6      276.70      246.41     10.07 o 
   6   2   6      922.65     1040.14     22.42 o 
   7   2   6       84.36      126.92      7.59 o 
   8   2   6       29.77       51.99      2.47 o 
   9   2   6      564.57      552.47      7.68 o 
  10   2   6      904.14      841.26     15.42 o 
  11   2   6      618.64      610.56      8.72 o 
  12   2   6       29.62       20.13      2.17 o 
  13   2   6      200.48      198.69      5.37 o 
  14   2   6       94.64       98.00      3.86 o 
  15   2   6        0.17        1.88      3.94 o 
  16   2   6       97.37       89.66      4.73 o 
  17   2   6       35.45       38.24      1.82 o 
  18   2   6       35.38       41.51      2.57 o 
  19   2   6       21.37       32.08      1.75 o 
 -23   3   6      184.81      160.07      4.15 o 
 -22   3   6       62.83       58.92      3.13 o 
 -21   3   6        1.21        1.22      1.83 o 
 -20   3   6        4.87        1.43      3.08 o 
 -19   3   6       55.81       46.94      4.47 o 
 -18   3   6      444.11      386.57     11.60 o 
 -17   3   6      150.19      130.68      6.86 o 
 -16   3   6      166.75      160.34      4.85 o 
 -15   3   6        1.94        6.45      2.28 o 
 -14   3   6      285.09      300.96      7.42 o 
 -13   3   6       89.41       82.61      3.86 o 
 -12   3   6      184.89      204.67      5.69 o 
 -11   3   6       99.01       96.61      6.43 o 
 -10   3   6      210.41      218.57      9.25 o 
  -9   3   6       60.71       42.25      4.31 o 
  -8   3   6       17.59       13.74      2.82 o 
  -7   3   6       53.90       45.55      4.30 o 
  -6   3   6     1264.11     1313.91     23.93 o 
  -5   3   6      974.81     1063.57     21.22 o 
  -4   3   6       19.10       10.32      2.53 o 
  -3   3   6        3.60        8.30      2.43 o 
  -2   3   6      268.05      315.56     10.94 o 
  -1   3   6        8.74       15.13      3.01 o 
   0   3   6      752.46      903.85     19.84 o 
   1   3   6      485.96      521.01     14.76 o 
   2   3   6     1265.90     1375.49     26.03 o 
   3   3   6      621.29      723.03     18.15 o 
   4   3   6      117.04       82.43      6.18 o 
   5   3   6      432.83      389.78     13.29 o 
   6   3   6       90.83      105.36      3.80 o 
   7   3   6      298.49      328.52      5.37 o 
   8   3   6      191.53      197.00      4.41 o 
   9   3   6      575.94      569.13     10.87 o 
  10   3   6       16.09       22.70      2.08 o 
  11   3   6      550.95      584.46      9.09 o 
  12   3   6        4.64        3.34      1.39 o 
  13   3   6      118.12      107.62      3.58 o 
  14   3   6        9.46       15.14      1.57 o 
  15   3   6       11.88       13.51      2.44 o 
  16   3   6       16.18       13.40      2.10 o 
  17   3   6       36.34       42.19      2.96 o 
  18   3   6       13.35       12.03      1.21 o 
 -22   4   6        7.34       10.79      2.56 o 
 -21   4   6       62.56       80.68      3.13 o 
 -20   4   6        8.35        5.02      1.70 o 
 -19   4   6       37.21       39.23      3.64 o 
 -18   4   6      375.30      291.93      5.97 o 
 -17   4   6        0.79        1.74      1.33 o 
 -16   4   6      423.63      407.26      8.68 o 
 -15   4   6        2.76        0.25      2.61 o 
 -14   4   6        4.77        3.99      1.56 o 
 -13   4   6      137.91      136.99      4.04 o 
 -12   4   6     1275.86     1209.65     13.60 o 
 -11   4   6      359.78      363.33      5.16 o 
 -10   4   6        2.48       19.45      1.20 o 
  -9   4   6     1788.62     1776.59     19.28 o 
  -8   4   6      336.19      344.62     12.12 o 
  -7   4   6      449.77      434.04     13.66 o 
  -6   4   6      319.74      317.61     11.61 o 
  -5   4   6      459.24      470.86     14.25 o 
  -4   4   6      118.35      141.95      7.79 o 
  -3   4   6       17.33       27.50      3.84 o 
  -2   4   6      852.87      951.77     21.27 o 
  -1   4   6      266.56      280.43     11.10 o 
   0   4   6       81.30       74.88      5.81 o 
   1   4   6      938.27     1037.12     22.83 o 
   2   4   6       68.31       60.53      5.45 o 
   3   4   6        4.05        5.66      1.49 o 
   4   4   6        0.41        3.30      1.14 o 
   5   4   6        0.89        1.50      1.12 o 
   6   4   6      256.25      257.94      5.93 o 
   7   4   6      103.58       94.17      4.68 o 
   8   4   6      337.76      353.92      9.07 o 
  12   4   6       14.04       16.53      2.37 o 
  13   4   6      309.98      318.83      4.55 o 
  14   4   6       14.97       17.44      1.11 o 
  15   4   6       63.03       69.95      1.70 o 
  16   4   6        6.80        8.39      0.70 o 
 -21   5   6       25.14       36.62      2.93 o 
 -20   5   6       10.25       17.51      2.84 o 
 -19   5   6        0.60        3.30      1.11 o 
 -18   5   6        0.43        3.58      1.48 o 
 -17   5   6        0.13        1.96      1.65 o 
 -16   5   6        0.92        0.63      1.80 o 
 -15   5   6       14.84       19.98      1.82 o 
 -14   5   6       54.00       66.83      5.23 o 
 -13   5   6      873.05      919.88     19.17 o 
 -12   5   6      154.01      149.51      4.67 o 
 -11   5   6     1137.66     1189.45     10.91 o 
 -10   5   6     1361.60     1379.67     15.85 o 
  -9   5   6       11.47       14.82      1.37 o 
  -8   5   6        7.40        8.71      1.24 o 
  -7   5   6     1775.06     1905.50     13.72 o 
  -6   5   6     1417.35     1413.02     11.25 o 
  -5   5   6      467.12      462.02      5.77 o 
  -4   5   6       52.56       59.01      2.10 o 
  -3   5   6      700.36      682.63     10.79 o 
  -2   5   6        5.07        5.55      1.19 o 
  -1   5   6       18.11       18.37      1.15 o 
   0   5   6       91.47       95.48      2.31 o 
   1   5   6        9.01        8.06      1.08 o 
   2   5   6       48.13       48.49      2.14 o 
   3   5   6       41.38       46.21      2.12 o 
   4   5   6      182.05      171.46      3.88 o 
   5   5   6      251.70      241.35      4.61 o 
   6   5   6      154.66      166.39      3.76 o 
   7   5   6      404.94      388.22      5.79 o 
   8   5   6      661.10      683.45      9.30 o 
   9   5   6      299.01      291.74      5.92 o 
  10   5   6      599.46      602.84     16.34 o 
  11   5   6       60.42       52.37      2.34 o 
  12   5   6       51.02       46.81      2.04 o 
  13   5   6       33.37       36.57      1.61 o 
  14   5   6       13.15        9.31      0.81 o 
 -18   6   6      192.12      151.73      5.26 o 
 -17   6   6       16.29       12.61      1.97 o 
 -16   6   6      158.64      172.82      4.32 o 
 -15   6   6       58.25       67.95      2.60 o 
 -14   6   6      180.14      152.71      4.13 o 
 -13   6   6       30.38       32.59      2.29 o 
 -12   6   6       46.38       42.47      2.62 o 
 -11   6   6        2.07        4.96      1.15 o 
 -10   6   6      168.13      183.08      3.97 o 
  -9   6   6      357.61      344.46      4.63 o 
  -8   6   6      486.89      515.33      5.86 o 
  -7   6   6      284.94      286.08      4.31 o 
  -6   6   6       94.65       92.33      2.49 o 
  -5   6   6      244.63      275.26      4.28 o 
  -4   6   6      308.59      287.70      4.39 o 
  -3   6   6     1076.02     1021.96      9.00 o 
  -2   6   6        2.56        5.11      1.11 o 
  -1   6   6      212.36      213.98      4.32 o 
   0   6   6      171.84      173.72      3.88 o 
   1   6   6      215.44      218.06      4.34 o 
   2   6   6      142.13      151.57      3.05 o 
   3   6   6       12.38        9.05      1.00 o 
   4   6   6      259.09      251.22      4.06 o 
   5   6   6      131.73      137.81      4.36 o 
   6   6   6      114.26      110.55      3.56 o 
   7   6   6       16.42       18.04      1.61 o 
   8   6   6       20.75       21.64      1.65 o 
   9   6   6      239.87      236.03      4.53 o 
  10   6   6       10.53       13.03      1.18 o 
  11   6   6        0.59        1.62      1.17 o 
  12   6   6       16.29       12.43      2.42 o 
 -15   7   6       20.44       18.69      1.11 o 
 -14   7   6        2.12        1.33      0.81 o 
 -13   7   6      102.75      140.20      3.45 o 
 -12   7   6        2.25        0.99      1.88 o 
 -11   7   6       33.96       25.99      1.84 o 
 -10   7   6       80.02       70.29      2.88 o 
  -9   7   6      252.08      272.22      4.43 o 
  -8   7   6       82.86       70.75      2.31 o 
  -7   7   6      190.21      217.39      3.35 o 
  -6   7   6        0.01        2.33      0.85 o 
  -5   7   6       46.61       47.63      1.67 o 
  -4   7   6        5.09        6.61      0.90 o 
  -3   7   6        0.90        1.87      1.14 o 
  -2   7   6        0.00        4.50      1.03 o 
  -1   7   6        6.11        7.60      1.07 o 
   0   7   6       35.64       39.03      1.74 o 
   1   7   6       72.25       69.06      2.41 o 
   2   7   6      157.49      170.21      3.26 o 
   3   7   6     1205.59     1222.97     12.12 o 
   4   7   6       18.84       19.53      1.49 o 
   5   7   6      538.14      509.36      6.80 o 
   6   7   6       57.82       58.46      2.06 o 
   7   7   6       18.58       18.42      1.94 o 
   8   7   6      202.52      179.98      7.50 o 
   9   7   6      508.22      449.37     47.71 o 
 -11   8   6      129.76      143.11      3.65 o 
 -10   8   6        0.86        1.62      0.97 o 
  -9   8   6        0.10       -0.38      1.04 o 
  -8   8   6      126.24      112.05      2.58 o 
  -7   8   6        2.76        3.47      0.59 o 
  -6   8   6        3.83        6.25      0.89 o 
  -5   8   6       32.74       37.76      1.61 o 
  -4   8   6        8.67        5.91      0.89 o 
  -3   8   6       24.26       28.05      1.29 o 
  -2   8   6       36.45       29.53      1.14 o 
  -1   8   6       35.93       39.46      1.25 o 
   0   8   6       55.38       53.92      1.39 o 
   1   8   6       92.50       90.11      2.19 o 
   2   8   6      493.59      488.20      5.47 o 
   3   8   6      246.74      249.12      4.79 o 
   4   8   6       30.33       21.93      1.76 o 
   5   8   6      133.61      125.27      2.79 o 
 -25   1   7        1.06        2.71      1.65 o 
 -24   1   7        0.38       -1.18      1.32 o 
 -23   1   7        1.64       -0.33      1.56 o 
 -22   1   7       37.74       46.63      3.11 o 
 -21   1   7      123.70      116.14      4.63 o 
 -20   1   7       62.01       60.17      2.91 o 
 -19   1   7      126.37      113.05      4.70 o 
 -18   1   7       22.11       20.96      2.65 o 
 -17   1   7      125.59      124.94      7.25 o 
 -16   1   7        2.96        6.54      1.93 o 
 -15   1   7        0.13        1.51      1.27 o 
 -14   1   7      168.42      172.86      5.00 o 
 -13   1   7        0.77        0.01      2.21 o 
 -12   1   7        0.14        0.02      1.90 o 
 -11   1   7      246.72      213.83      8.77 o 
 -10   1   7      174.21      193.39      5.28 o 
  -9   1   7        5.83        6.51      1.69 o 
  -8   1   7       17.89       11.71      1.17 o 
  -7   1   7      134.67      172.47      3.91 o 
  -6   1   7      477.99      541.21     23.17 o 
  -5   1   7      109.72      197.95      4.83 o 
  -4   1   7      215.87      186.81      4.72 o 
  -3   1   7      626.73      616.82      9.04 o 
  -2   1   7      389.87      395.54      8.66 o 
  -1   1   7      221.02      302.91      6.19 o 
   0   1   7        3.46        7.76      1.31 o 
   1   1   7     2848.58     2998.81     26.98 o 
   2   1   7        9.21        8.59      3.25 o 
   3   1   7      100.27      126.93      4.35 o 
   4   1   7      105.11      122.22      4.38 o 
   5   1   7      652.99      655.19     10.87 o 
   6   1   7     2174.29     2256.81     23.94 o 
   7   1   7      198.25      173.11      3.72 o 
   8   1   7        0.13        1.57      1.35 o 
   9   1   7       11.62       19.46      2.35 o 
  10   1   7      156.19      135.73      4.74 o 
  11   1   7        0.26        1.35      1.58 o 
  12   1   7      350.64      328.21      8.85 o 
  13   1   7      140.08      139.29      4.55 o 
  14   1   7       12.82       11.68      1.81 o 
  15   1   7       55.91       50.12      2.55 o 
  16   1   7       33.77       30.53      2.09 o 
  17   1   7       92.74       99.70      4.04 o 
  18   1   7        1.54       -0.07      0.77 o 
 -24   2   7       26.12       30.97      3.09 o 
 -23   2   7       55.70       52.94      2.78 o 
 -22   2   7       83.83       73.03      3.54 o 
 -21   2   7       55.09       52.84      3.33 o 
 -20   2   7       49.00       40.87      4.52 o 
 -19   2   7        5.57        8.90      3.06 o 
 -18   2   7       78.32       70.33      5.51 o 
 -17   2   7       70.59       59.38      4.94 o 
 -16   2   7       50.48       32.86      3.98 o 
 -15   2   7        2.22       11.73      2.94 o 
 -14   2   7     1143.15     1128.62     29.17 o 
 -13   2   7      153.38      131.09      4.80 o 
 -12   2   7        3.37        5.99      2.62 o 
 -11   2   7       56.15       49.55      4.68 o 
 -10   2   7      419.50      359.14     11.92 o 
  -9   2   7       39.39       29.13      3.66 o 
  -8   2   7      118.73      118.44      4.71 o 
  -7   2   7      220.48      238.71      9.32 o 
  -6   2   7       69.45       73.56      5.24 o 
  -5   2   7      323.18      449.70     12.94 o 
  -4   2   7     1884.77     1982.93     30.94 o 
  -3   2   7        7.40        2.07      1.83 o 
  -2   2   7      126.16      150.95      7.49 o 
  -1   2   7        0.39        4.32      2.14 o 
   0   2   7      652.27      667.40     16.35 o 
   1   2   7     1229.61     1242.85     23.79 o 
   2   2   7       97.25       76.58      5.73 o 
   3   2   7      405.71      470.51     14.20 o 
   4   2   7       11.91       17.23      3.23 o 
   5   2   7      456.34      427.09     13.80 o 
   6   2   7      637.08      640.96     16.71 o 
   7   2   7     2380.10     2506.32     21.29 o 
   8   2   7      759.62      772.43     13.92 o 
   9   2   7       32.00       36.93      2.66 o 
  10   2   7      928.85      914.19     17.68 o 
  11   2   7      268.07      240.90      6.86 o 
  12   2   7      152.66      138.53      4.45 o 
  13   2   7       86.71       72.77      3.80 o 
  14   2   7      273.16      248.94      5.28 o 
  15   2   7        6.17       10.96      1.36 o 
  16   2   7       39.59       49.11      1.92 o 
  17   2   7        6.09        7.53      1.43 o 
 -23   3   7       19.66       16.21      1.75 o 
 -22   3   7        3.88        4.48      1.72 o 
 -21   3   7       87.56       64.77      3.42 o 
 -20   3   7       38.11       28.77      3.71 o 
 -19   3   7       35.78       35.00      4.13 o 
 -18   3   7       16.26       14.81      3.10 o 
 -17   3   7       67.48       57.71      4.93 o 
 -16   3   7        2.52       10.41      2.91 o 
 -15   3   7      498.18      459.27     12.50 o 
 -14   3   7       25.62       23.84      3.29 o 
 -13   3   7        1.18        2.91      1.60 o 
 -12   3   7      123.41      151.44      5.25 o 
 -11   3   7      688.50      660.73     10.14 o 
 -10   3   7      226.94      209.49      6.79 o 
  -9   3   7      293.49      301.26     11.38 o 
  -8   3   7        1.31        5.02      1.96 o 
  -7   3   7       21.56       29.40      3.98 o 
  -6   3   7      352.56      385.23     12.86 o 
  -5   3   7      690.79      682.59     17.36 o 
  -4   3   7       23.30       16.02      3.17 o 
  -3   3   7      123.78      144.74      7.80 o 
  -2   3   7        9.47       11.28      2.97 o 
  -1   3   7      515.33      530.72     15.34 o 
   0   3   7      275.27      286.00     11.20 o 
   1   3   7     1450.13     1554.69     28.85 o 
   2   3   7      133.43      194.11      9.41 o 
   3   3   7      194.85      225.94     10.25 o 
   4   3   7       33.62       34.18      2.46 o 
   5   3   7      290.18      287.43     13.31 o 
   6   3   7      175.71      176.83      5.33 o 
   7   3   7      117.87       92.34      4.84 o 
   8   3   7       94.61       92.74      4.83 o 
   9   3   7      523.29      500.01      8.16 o 
  10   3   7      298.99      304.84      9.06 o 
  11   3   7      233.08      226.72      5.18 o 
  12   3   7       82.76       77.88      2.97 o 
  13   3   7       19.23       21.41      1.66 o 
  14   3   7        0.11        0.58      1.53 o 
  15   3   7        0.18       -0.43      1.22 o 
  16   3   7       14.94       16.54      1.35 o 
 -22   4   7        1.71        4.90      2.17 o 
 -21   4   7        8.64       15.82      2.18 o 
 -20   4   7        9.28        8.86      2.21 o 
 -19   4   7        2.39        0.37      2.00 o 
 -18   4   7        0.61        4.26      1.96 o 
 -17   4   7      162.07      142.83      4.50 o 
 -16   4   7        9.94        7.13      1.68 o 
 -15   4   7        0.73        0.91      1.44 o 
 -14   4   7       37.49       44.80      3.87 o 
 -13   4   7       78.44       59.09      4.36 o 
 -12   4   7        3.16        2.48      1.18 o 
 -11   4   7       12.49       21.72      1.51 o 
 -10   4   7     3578.48     3585.88     24.14 o 
  -9   4   7     2496.59     2392.78     31.38 o 
  -8   4   7       15.05       21.90      1.30 o 
  -7   4   7      264.52      258.77      4.80 o 
  -6   4   7       72.62       71.09      3.59 o 
  -5   4   7      245.20      268.44     11.08 o 
  -4   4   7        6.33        7.89      2.56 o 
  -3   4   7      390.68      442.24     14.47 o 
  -2   4   7      680.89      789.66     27.29 o 
  -1   4   7       10.95        7.69      1.53 o 
   0   4   7       68.95      100.11      4.08 o 
   1   4   7      306.58      358.84     16.71 o 
   2   4   7      223.88      255.14      6.58 o 
   3   4   7      306.14      311.64      7.32 o 
  12   4   7       29.63       28.02      2.69 o 
  13   4   7        1.70        5.12      1.55 o 
  14   4   7        7.07        4.04      1.16 o 
  15   4   7        3.05        3.68      0.88 o 
 -21   5   7       68.84       73.95      3.56 o 
 -20   5   7       38.67       42.45      3.50 o 
 -19   5   7        8.74        7.80      1.18 o 
 -18   5   7       47.81       41.93      2.91 o 
 -17   5   7       21.81       18.99      2.48 o 
 -16   5   7        3.42        5.36      2.03 o 
 -15   5   7      107.70       98.33      5.55 o 
 -14   5   7      113.01      117.67      3.93 o 
 -13   5   7      176.68      184.76      5.14 o 
 -12   5   7      630.07      681.15     10.51 o 
 -11   5   7      392.61      385.75      6.07 o 
 -10   5   7        2.34        5.15      0.95 o 
  -9   5   7       15.61       21.29      1.49 o 
  -8   5   7      957.52      973.20      9.54 o 
  -7   5   7      797.16      799.51     10.26 o 
  -6   5   7     1139.38     1131.36     10.75 o 
  -5   5   7      448.80      468.91      8.57 o 
  -4   5   7      246.15      258.82      4.67 o 
  -3   5   7       78.99       79.46      2.65 o 
  -2   5   7      116.69      148.55      5.42 o 
  -1   5   7        0.49       -0.44      2.13 o 
   0   5   7       96.27       84.12      3.30 o 
   1   5   7        0.07        0.85      1.42 o 
   2   5   7      327.95      294.57      7.79 o 
   3   5   7       95.82       93.35      3.52 o 
   4   5   7       46.63       45.18      2.55 o 
   5   5   7      398.75      401.03      7.23 o 
   6   5   7       28.63       33.25      2.24 o 
   7   5   7        2.87       11.34      1.53 o 
   8   5   7      136.30      135.46      4.92 o 
   9   5   7      490.37      482.23      7.11 o 
  10   5   7      152.11      138.52      3.42 o 
  11   5   7        0.88        1.78      0.84 o 
  12   5   7       55.04       54.35      2.75 o 
  13   5   7       44.02       38.86      1.94 o 
 -18   6   7        0.01       -1.49      1.69 o 
 -17   6   7      125.85      102.48     16.88 o 
 -16   6   7       20.77       17.24      2.27 o 
 -15   6   7      212.81      211.77      4.37 o 
 -14   6   7       63.27       65.94      3.21 o 
 -13   6   7      937.52      895.50     16.85 o 
 -12   6   7      125.80      107.64      7.00 o 
 -11   6   7      336.24      336.43      6.95 o 
 -10   6   7        2.05        4.90      1.09 o 
  -9   6   7      130.97      133.15      2.78 o 
  -8   6   7       78.98       79.31      2.22 o 
  -7   6   7       81.39       85.41      2.33 o 
  -6   6   7      136.69      133.73      2.90 o 
  -5   6   7       33.93       44.87      1.78 o 
  -4   6   7       49.17       53.24      1.91 o 
  -3   6   7       49.04       54.71      1.93 o 
  -2   6   7       16.19       16.75      1.42 o 
  -1   6   7       17.93       18.09      1.45 o 
   0   6   7       47.64       38.13      1.91 o 
   1   6   7       42.79       42.36      1.96 o 
   2   6   7       23.30       21.13      1.85 o 
   3   6   7       74.91       82.93      2.53 o 
   4   6   7      107.92       89.68      3.67 o 
   5   6   7       62.44       55.93      1.96 o 
   6   6   7      534.61      531.13     16.95 o 
   7   6   7        2.59        5.91      1.06 o 
   8   6   7       15.13       13.15      1.20 o 
   9   6   7       42.02       39.98      1.60 o 
  10   6   7       49.98       49.02      1.49 o 
  11   6   7        1.32        2.44      0.70 o 
 -15   7   7      142.74      125.92      3.91 o 
 -14   7   7        0.98        4.30      0.80 o 
 -13   7   7        1.13        6.09      1.27 o 
 -12   7   7        0.52        0.83      0.97 o 
 -11   7   7       99.55      117.27      3.38 o 
 -10   7   7      192.45      165.09      4.17 o 
  -9   7   7       66.81       73.48      2.90 o 
  -8   7   7      106.72      100.38      2.56 o 
  -7   7   7       73.97       83.09      1.95 o 
  -6   7   7       13.89       18.92      1.12 o 
  -5   7   7        3.48        3.51      0.86 o 
  -4   7   7        1.60        2.25      1.16 o 
  -3   7   7        7.52       11.98      1.14 o 
  -2   7   7      347.30      343.49      4.74 o 
  -1   7   7      151.47      155.79      3.08 o 
   0   7   7       68.78       77.72      2.16 o 
   1   7   7       31.59       44.23      1.63 o 
   2   7   7      340.69      337.97      4.33 o 
   3   7   7        0.58        1.60      0.62 o 
   4   7   7        0.02        0.30      1.58 o 
   5   7   7        5.52        5.13      0.80 o 
   6   7   7      128.33      137.19      2.62 o 
   7   7   7      260.48      233.25      3.16 o 
   8   7   7      369.74      313.67      5.02 o 
 -10   8   7       24.20       44.28      1.94 o 
  -9   8   7       66.72       70.10      2.64 o 
  -8   8   7       77.73       74.81      2.87 o 
  -7   8   7        6.50        4.59      1.16 o 
  -6   8   7        0.01       -0.58      0.99 o 
  -5   8   7       18.91       23.21      1.27 o 
  -4   8   7       23.46       17.40      0.98 o 
  -3   8   7        3.11        6.06      0.66 o 
  -2   8   7       82.88       83.28      2.37 o 
  -1   8   7        3.43        2.30      0.46 o 
   0   8   7      151.95      141.59      3.01 o 
   1   8   7      317.94      293.05      5.33 o 
   2   8   7      322.73      333.59      5.33 o 
   3   8   7       70.96       66.52      1.90 o 
 -24   0   8        4.54        2.56      1.94 o 
 -23   0   8      125.82      136.71      6.10 o 
 -22   0   8       83.99       74.74      5.11 o 
 -21   0   8       14.56       16.19      3.37 o 
 -20   0   8      103.99      108.65      6.51 o 
 -19   0   8       40.04       24.87      3.82 o 
 -18   0   8        0.01        1.34      2.59 o 
 -17   0   8        9.38        7.58      2.94 o 
 -16   0   8       41.59       34.50      4.03 o 
 -15   0   8        6.17        2.76      2.32 o 
 -14   0   8       11.10       19.06      2.25 o 
 -13   0   8        0.99        1.13      1.49 o 
 -12   0   8       34.18       44.74      4.35 o 
 -11   0   8        0.12        3.85      2.15 o 
 -10   0   8        0.51        1.18      1.77 o 
  -9   0   8      448.13      475.08     12.58 o 
  -8   0   8        4.60       14.38      2.43 o 
  -7   0   8      656.70      662.22     14.81 o 
  -6   0   8     7837.19     8640.58     90.52 o 
  -5   0   8     4657.28     5356.17     60.47 o 
  -4   0   8     2665.12     3205.84     40.57 o 
  -3   0   8       32.04       48.30      3.75 o 
  -2   0   8       32.25       21.71      2.67 o 
  -1   0   8      141.49      161.86      6.85 o 
   0   0   8      107.14      117.70      5.97 o 
   1   0   8       68.78       74.61      4.86 o 
   2   0   8     1997.75     1974.58     29.78 o 
   3   0   8       23.16       18.59      2.92 o 
   4   0   8      129.19      151.28      7.27 o 
   5   0   8     1235.89     1244.63     26.32 o 
   6   0   8     1055.65     1083.62     23.64 o 
   7   0   8       40.43       36.15      2.71 o 
   8   0   8       69.12       74.13      4.97 o 
   9   0   8        1.95        8.87      2.61 o 
  10   0   8      206.49      177.41      7.41 o 
  11   0   8      206.81      190.08      7.56 o 
  12   0   8      515.16      519.86     12.33 o 
  13   0   8       33.92       41.84      3.59 o 
  14   0   8       56.71       51.77      3.60 o 
  15   0   8        5.68        9.61      1.78 o 
  16   0   8       16.64       19.84      1.89 o 
  17   0   8       29.27       42.92      2.01 o 
 -24   1   8       32.13       38.06      3.30 o 
 -23   1   8        1.77        2.27      1.64 o 
 -22   1   8      250.88      226.09      5.77 o 
 -21   1   8      244.32      231.37      6.26 o 
 -20   1   8       47.75       53.81      3.65 o 
 -19   1   8       81.08       67.04      3.73 o 
 -18   1   8       81.59       63.52      3.63 o 
 -17   1   8      111.12       95.87      4.27 o 
 -16   1   8       40.81       35.16      2.79 o 
 -15   1   8      105.59      103.88      4.21 o 
 -14   1   8      321.49      287.24      5.73 o 
 -13   1   8      167.87      127.22      3.76 o 
 -12   1   8        0.01        1.44      2.16 o 
 -11   1   8       30.74       38.32      4.30 o 
 -10   1   8      177.61      167.89      8.04 o 
  -9   1   8       97.84      107.49      6.44 o 
  -8   1   8      937.18      929.71     19.40 o 
  -7   1   8      126.59      138.15      7.03 o 
  -6   1   8     1082.25     1215.65     22.75 o 
  -5   1   8      245.81      304.24     10.33 o 
  -4   1   8      810.59      911.70     18.87 o 
  -3   1   8      214.73      273.27      9.80 o 
  -2   1   8        0.27        3.04      1.89 o 
  -1   1   8       17.75       15.66      2.73 o 
   0   1   8      874.60      936.87     19.50 o 
   1   1   8      368.26      374.77     11.83 o 
   2   1   8       11.07       14.99      3.00 o 
   3   1   8      176.47      191.34      8.65 o 
   4   1   8     1144.94     1211.90     23.78 o 
   5   1   8      102.02      110.52      3.33 o 
   6   1   8     3043.48     3040.19     28.76 o 
   7   1   8     1067.86     1083.85     11.71 o 
   8   1   8      207.90      196.43      5.43 o 
   9   1   8       79.46       78.90      3.62 o 
  10   1   8       10.96       11.24      1.91 o 
  11   1   8       18.58       16.29      2.05 o 
  12   1   8       11.68        5.44      1.58 o 
  13   1   8       13.88       11.09      1.68 o 
  14   1   8       12.40        7.55      1.35 o 
  15   1   8        0.26       -0.05      0.99 o 
  16   1   8       68.49       64.64      2.03 o 
  17   1   8        0.12       -0.77      0.83 o 
 -24   2   8        6.77       14.78      2.31 o 
 -23   2   8       26.73       31.07      3.37 o 
 -22   2   8      276.41      246.98      5.84 o 
 -21   2   8      107.84       80.37      3.80 o 
 -20   2   8      223.69      208.44      8.68 o 
 -19   2   8        3.01        3.14      2.89 o 
 -18   2   8       73.93       65.89      5.27 o 
 -17   2   8      480.63      441.19     12.88 o 
 -16   2   8       36.78       55.22      4.87 o 
 -15   2   8       38.37       54.58      4.81 o 
 -14   2   8      215.25      243.94      9.07 o 
 -13   2   8       18.27       14.67      3.41 o 
 -12   2   8      564.95      566.11      9.50 o 
 -11   2   8      270.79      273.08      5.50 o 
 -10   2   8      559.92      569.69     16.16 o 
  -9   2   8      552.26      510.17     14.99 o 
  -8   2   8        1.55        2.16      1.99 o 
  -7   2   8        6.80        0.85      2.21 o 
  -6   2   8      152.38      178.49      8.65 o 
  -5   2   8        8.50        4.06      2.08 o 
  -4   2   8       67.05       91.67      6.23 o 
  -3   2   8        2.37        0.39      2.06 o 
  -2   2   8        5.42        6.08      2.38 o 
  -1   2   8       21.67       26.34      3.78 o 
   0   2   8      103.53      108.81      6.86 o 
   1   2   8        0.30        2.29      2.19 o 
   2   2   8       13.11       16.27      3.30 o 
   3   2   8      185.52      217.69      5.83 o 
   4   2   8        0.74        0.23      1.36 o 
   5   2   8      211.70      276.59      7.14 o 
   6   2   8       49.56       35.03      2.47 o 
   7   2   8      350.74      385.05      7.33 o 
   8   2   8     1009.79     1015.41     12.92 o 
   9   2   8      177.30      193.97      5.21 o 
  10   2   8      615.14      545.60      8.84 o 
  11   2   8       24.98       26.35      2.13 o 
  12   2   8      154.58      133.93      3.97 o 
  13   2   8       26.58       16.60      1.59 o 
  14   2   8        5.85        7.37      1.18 o 
  15   2   8      235.61      247.66      4.07 o 
  16   2   8        4.87        4.71      1.04 o 
 -23   3   8       11.11        8.93      1.35 o 
 -22   3   8        0.84        0.69      1.48 o 
 -21   3   8      143.64      128.96      4.42 o 
 -20   3   8       24.25       22.42      3.40 o 
 -19   3   8      276.23      220.85      8.68 o 
 -18   3   8      159.13      184.44      8.09 o 
 -17   3   8      338.91      330.31      7.15 o 
 -16   3   8        0.43        2.48      2.50 o 
 -15   3   8        3.50        5.14      2.65 o 
 -14   3   8      173.04      163.21      7.51 o 
 -13   3   8      630.01      632.99     14.84 o 
 -12   3   8       92.64      102.24      5.84 o 
 -11   3   8      620.83      611.89     11.59 o 
 -10   3   8      399.21      404.13      7.88 o 
  -9   3   8       86.72       84.10      3.59 o 
  -8   3   8      871.06      899.57     23.10 o 
  -7   3   8      525.32      608.42     17.15 o 
  -6   3   8      133.86      104.89      7.09 o 
  -5   3   8       17.78        6.60      2.72 o 
  -4   3   8       12.67       10.25      2.90 o 
  -3   3   8       40.50       44.49      4.81 o 
  -2   3   8      415.62      540.46     16.00 o 
  -1   3   8        5.30        7.99      2.63 o 
   0   3   8      139.99      163.92      8.75 o 
   1   3   8      175.57      183.27     11.21 o 
   2   3   8      158.02      168.15     10.66 o 
   3   3   8       52.30       60.40      5.61 o 
   4   3   8      422.34      454.07     10.91 o 
   5   3   8     1127.25     1084.94     18.33 o 
   6   3   8      693.05      745.87     14.64 o 
   7   3   8      318.96      265.86      8.15 o 
   8   3   8       58.32       35.11      3.14 o 
   9   3   8       18.50       17.92      1.73 o 
  10   3   8      582.80      526.59      7.85 o 
  11   3   8      134.43      129.08      3.56 o 
  12   3   8       30.09       30.29      2.55 o 
  13   3   8       15.49       10.82      1.63 o 
  14   3   8        2.25        2.02      1.35 o 
  15   3   8        2.24        7.55      1.63 o 
 -22   4   8        6.87       10.28      2.07 o 
 -21   4   8        0.32        3.74      1.32 o 
 -20   4   8      159.26      174.83      4.69 o 
 -19   4   8       66.18       77.75      4.58 o 
 -18   4   8        4.92        2.71      1.27 o 
 -17   4   8      151.06      129.44     10.14 o 
 -16   4   8      146.04      146.75      5.17 o 
 -15   4   8        0.14        3.57      1.64 o 
 -14   4   8       96.84       82.01      5.24 o 
 -13   4   8      119.63      109.70      5.81 o 
 -12   4   8      252.46      234.86      5.62 o 
 -11   4   8        0.69        3.34      1.38 o 
 -10   4   8       20.74       27.06      2.02 o 
  -9   4   8       17.38       21.71      3.09 o 
  -8   4   8     1453.96     1462.43     15.62 o 
  -7   4   8      241.75      252.15      4.25 o 
  -6   4   8      784.70      788.18      9.56 o 
  -5   4   8      572.06      606.82     13.26 o 
  -4   4   8        4.91        5.64      1.06 o 
  -3   4   8      100.61       92.20      2.85 o 
  -2   4   8      108.65       97.08      3.94 o 
  -1   4   8       59.65       79.09      2.69 o 
   0   4   8      205.62      217.86      4.92 o 
   1   4   8      173.40      168.44      4.64 o 
   2   4   8       45.25       44.02      2.35 o 
   3   4   8      221.02      197.67      4.76 o 
   4   4   8       11.11       14.72      1.68 o 
   5   4   8        0.68        0.81      1.29 o 
   6   4   8        6.64        9.37      1.73 o 
   7   4   8      613.54      620.34     11.42 o 
   8   4   8      148.28      139.26      4.84 o 
   9   4   8       29.66       29.24      2.05 o 
  10   4   8       27.24       33.79      3.02 o 
  11   4   8       43.68       49.44      3.19 o 
  12   4   8       28.02       25.57      2.18 o 
  13   4   8        5.84        4.35      1.12 o 
  14   4   8       17.61       16.48      1.29 o 
 -20   5   8        2.20        5.54      2.08 o 
 -19   5   8        0.17       -0.32      1.17 o 
 -18   5   8        0.86        7.89      1.68 o 
 -17   5   8      204.10      256.49      7.57 o 
 -16   5   8       15.44       18.42      2.78 o 
 -15   5   8       14.24       14.31      2.87 o 
 -14   5   8      241.78      277.17      5.90 o 
 -13   5   8      101.20      111.35      4.76 o 
 -12   5   8       61.85       45.22      2.82 o 
 -11   5   8       65.46       70.21      4.44 o 
 -10   5   8      377.66      376.86      6.22 o 
  -9   5   8       52.24       48.68      2.47 o 
  -8   5   8      251.18      270.90      5.71 o 
  -7   5   8       20.05       25.29      3.27 o 
  -6   5   8       18.58       18.76      1.91 o 
  -5   5   8        6.61        4.73      2.50 o 
  -4   5   8        1.25        3.62      1.34 o 
  -3   5   8      171.96      204.30      5.42 o 
  -2   5   8       55.87       56.91      3.01 o 
  -1   5   8      471.89      454.29      8.26 o 
   0   5   8       98.74       81.62      4.75 o 
   1   5   8       28.61       21.47      2.88 o 
   2   5   8        9.18       11.36      2.38 o 
   3   5   8      217.69      204.60      7.45 o 
   4   5   8       42.01       51.81      3.90 o 
   5   5   8      429.12      427.00     10.66 o 
   6   5   8       23.53       29.86      2.95 o 
   7   5   8      327.65      341.03      6.01 o 
   8   5   8       65.88       70.59      3.91 o 
   9   5   8       14.12       17.37      2.09 o 
  10   5   8        9.70       15.62      1.86 o 
  11   5   8       88.89       97.47      3.47 o 
  12   5   8        2.43        4.64      0.92 o 
 -17   6   8        3.48        5.58      3.00 o 
 -16   6   8      277.49      280.67      7.21 o 
 -15   6   8       25.55       29.22      2.91 o 
 -14   6   8      204.08      197.71      4.33 o 
 -13   6   8        8.08       16.93      1.71 o 
 -12   6   8       32.77       43.62      2.54 o 
 -11   6   8      111.70       97.77      3.65 o 
 -10   6   8      379.78      382.32      7.41 o 
  -9   6   8        6.88        8.15      1.53 o 
  -8   6   8       73.03       94.64      2.25 o 
  -7   6   8       29.09       35.74      1.52 o 
  -6   6   8        0.60        0.84      0.96 o 
  -5   6   8      189.02      206.13      3.44 o 
  -4   6   8       77.96       75.16      2.16 o 
  -3   6   8      235.58      241.78      4.67 o 
  -2   6   8      218.29      208.58      3.94 o 
  -1   6   8       94.50       90.62      2.60 o 
   0   6   8      251.25      239.40      4.16 o 
   1   6   8       25.51       24.62      1.47 o 
   2   6   8       23.08       23.89      1.39 o 
   3   6   8      173.37      160.28      3.12 o 
   4   6   8        3.00        4.80      0.84 o 
   5   6   8      236.58      220.24      4.34 o 
   6   6   8       67.35       76.29      3.65 o 
   7   6   8        1.23        1.81      1.28 o 
   8   6   8        0.00       -1.09      1.09 o 
   9   6   8        7.63        7.09      1.11 o 
  10   6   8        2.09        1.34      0.63 o 
 -14   7   8      130.66      104.22      3.59 o 
 -13   7   8       26.03       32.73      1.47 o 
 -12   7   8        6.09        9.91      2.13 o 
 -11   7   8       73.93       59.01      2.97 o 
 -10   7   8      651.00      702.40      8.69 o 
  -9   7   8      118.03       92.03      3.00 o 
  -8   7   8      118.50      123.35      3.48 o 
  -7   7   8       23.92       28.62      1.53 o 
  -6   7   8        7.94       12.50      1.19 o 
  -5   7   8       21.69       33.55      1.19 o 
  -4   7   8       73.91       94.80      2.68 o 
  -3   7   8       91.36       95.63      2.19 o 
  -2   7   8       31.72       30.96      1.55 o 
  -1   7   8        8.38        8.87      1.11 o 
   0   7   8      149.18      147.52      3.73 o 
   1   7   8        3.44        6.72      0.73 o 
   2   7   8       66.11       64.77      1.54 o 
   3   7   8        0.26       -1.00      1.00 o 
   4   7   8        5.66        4.02      1.06 o 
   5   7   8        0.31        1.29      0.84 o 
   6   7   8      221.41      185.12      3.87 o 
  -7   8   8       98.31       97.98      2.84 o 
  -6   8   8       13.08       15.26      1.25 o 
  -5   8   8        5.00        1.38      0.77 o 
  -4   8   8       29.90       20.06      1.35 o 
  -3   8   8        2.64       10.92      1.03 o 
  -2   8   8       53.48       73.00      2.14 o 
  -1   8   8      167.21      164.03      3.23 o 
 -24   1   9        6.40        4.38      1.87 o 
 -23   1   9      163.10      158.92      6.38 o 
 -22   1   9       20.07       16.66      2.58 o 
 -21   1   9        1.21        1.29      1.72 o 
 -20   1   9       71.07       76.28      4.31 o 
 -19   1   9       13.30        9.28      2.83 o 
 -18   1   9      265.75      255.20      6.76 o 
 -17   1   9       14.88        9.89      2.08 o 
 -16   1   9       37.80       31.51      2.73 o 
 -15   1   9      124.62      122.22      4.56 o 
 -14   1   9      329.65      306.57      7.11 o 
 -13   1   9        4.00        2.67      1.32 o 
 -12   1   9        9.47        8.71      1.29 o 
 -11   1   9       58.36       65.85      4.76 o 
 -10   1   9      118.44      127.97      4.26 o 
  -9   1   9        9.70        5.56      2.37 o 
  -8   1   9      640.17      675.15     17.24 o 
  -7   1   9      185.97      176.53      8.39 o 
  -6   1   9      147.46      130.80      7.26 o 
  -5   1   9      162.52      197.41      8.80 o 
  -4   1   9       38.86       51.98      4.61 o 
  -3   1   9        4.45       10.34      2.38 o 
  -2   1   9       74.52       64.18      5.10 o 
  -1   1   9        3.60        7.92      2.31 o 
   0   1   9        7.33        9.79      2.54 o 
   1   1   9      184.35      175.09      5.07 o 
   2   1   9      348.79      346.84      9.53 o 
   3   1   9     2299.12     2336.40     28.30 o 
   4   1   9      795.30      806.67      9.42 o 
   5   1   9     1642.70     1655.37     17.49 o 
   6   1   9      728.89      762.81     10.84 o 
   7   1   9      235.40      203.63      5.39 o 
   8   1   9       36.18       27.92      2.30 o 
   9   1   9       34.60       30.78      2.35 o 
  10   1   9       14.99       15.86      1.87 o 
  11   1   9        2.78        0.58      1.36 o 
  12   1   9        8.97        7.30      1.41 o 
  13   1   9       22.31       21.02      1.61 o 
  14   1   9       88.22       92.55      2.57 o 
  15   1   9        6.21        3.76      0.84 o 
 -23   2   9       58.78       65.14      4.08 o 
 -22   2   9       37.70       48.53      4.11 o 
 -21   2   9      136.15      131.79      4.44 o 
 -20   2   9       15.00        9.93      3.12 o 
 -19   2   9        7.94        4.71      2.84 o 
 -18   2   9      507.19      491.52     13.65 o 
 -17   2   9       43.13       38.56      4.53 o 
 -16   2   9       26.81       25.77      3.86 o 
 -15   2   9       31.81       37.44      4.36 o 
 -14   2   9       27.95       32.42      4.05 o 
 -13   2   9     2018.85     2054.35     31.39 o 
 -12   2   9       76.49       89.08      4.65 o 
 -11   2   9       22.18       25.28      2.28 o 
 -10   2   9      447.14      475.79      8.73 o 
  -9   2   9       35.27       36.34      2.72 o 
  -8   2   9       48.50       47.55      2.80 o 
  -7   2   9      439.96      462.45      8.35 o 
  -6   2   9        0.21        5.04      2.52 o 
  -5   2   9       14.83       25.55      3.70 o 
  -4   2   9       82.50       64.51      5.50 o 
  -3   2   9       77.78       79.31      6.00 o 
  -2   2   9      144.49      170.07      8.63 o 
  -1   2   9       77.82       86.52      6.04 o 
   0   2   9      164.16      149.21      9.36 o 
   1   2   9      105.67      113.99      7.01 o 
   2   2   9       39.26       51.39      5.40 o 
   3   2   9       73.05       68.13      3.58 o 
   4   2   9      490.54      490.64     11.76 o 
   5   2   9       42.29       47.46      2.64 o 
   6   2   9      271.30      278.78      6.02 o 
   7   2   9      373.36      400.18      7.29 o 
   8   2   9       85.12       90.10      3.47 o 
   9   2   9       14.76       11.36      2.03 o 
  10   2   9        0.19       -0.70      1.28 o 
  11   2   9      248.07      243.32      5.00 o 
  12   2   9       37.74       40.66      2.00 o 
  13   2   9       15.91       20.19      1.94 o 
  14   2   9       60.10       57.89      1.76 o 
  15   2   9        3.97        1.77      0.50 o 
 -22   3   9       14.88       13.74      1.65 o 
 -21   3   9       66.30       54.97      2.94 o 
 -20   3   9        7.39        3.44      2.44 o 
 -19   3   9        2.89       -1.37      2.74 o 
 -18   3   9      261.05      233.41      8.95 o 
 -17   3   9        0.09        4.13      1.73 o 
 -16   3   9      225.90      206.36      8.54 o 
 -15   3   9        9.35       10.26      2.88 o 
 -14   3   9      184.67      183.75      8.07 o 
 -13   3   9      154.38      162.10      7.59 o 
 -12   3   9     1496.05     1522.29     25.73 o 
 -11   3   9     2019.26     2036.15     27.39 o 
 -10   3   9       47.54       50.06      3.60 o 
  -9   3   9     1112.68     1103.31     43.08 o 
  -8   3   9      675.49      721.23     16.71 o 
  -7   3   9        0.01        1.75      1.39 o 
  -6   3   9       47.05       41.12      2.65 o 
  -5   3   9       53.73       57.74      3.05 o 
  -4   3   9      117.36      123.90      4.34 o 
  -3   3   9       25.59       23.82      1.59 o 
  -2   3   9      853.36      815.50     11.36 o 
  -1   3   9       26.03       21.85      1.62 o 
   0   3   9       97.12       99.28      3.07 o 
   1   3   9        5.36        7.90      2.02 o 
   2   3   9       23.97       25.71      2.80 o 
   3   3   9      230.04      219.33      7.14 o 
   4   3   9      159.67      168.74      6.29 o 
   5   3   9        1.27        8.03      2.05 o 
   6   3   9      205.83      181.82      6.43 o 
  10   3   9        0.88        1.14      1.28 o 
  11   3   9        2.05        0.67      1.54 o 
  12   3   9       92.95       86.09      2.16 o 
  13   3   9       38.08       36.13      1.37 o 
  14   3   9       15.91       10.10      1.10 o 
 -21   4   9       15.15        5.79      2.15 o 
 -20   4   9        0.00        1.70      4.06 o 
 -19   4   9       13.25       22.34      2.74 o 
 -18   4   9       13.11       16.04      1.73 o 
 -17   4   9       12.31       10.87      1.72 o 
 -16   4   9      150.88      128.23      4.44 o 
 -15   4   9        5.90       10.87      2.76 o 
 -14   4   9      121.42      100.59      5.65 o 
 -13   4   9        4.80        3.64      2.17 o 
 -12   4   9       12.62       12.27      2.57 o 
 -11   4   9      123.47      129.88      4.32 o 
 -10   4   9      191.62      195.37      4.91 o 
  -9   4   9      866.30      851.25     11.45 o 
  -8   4   9        2.37        3.99      1.32 o 
  -7   4   9       32.87       37.24      2.36 o 
  -6   4   9       24.13       24.80      1.56 o 
  -5   4   9        5.06        1.04      1.10 o 
  -4   4   9       79.02       74.72      2.88 o 
  -3   4   9        0.44        3.98      1.68 o 
  -2   4   9      193.64      171.28      4.37 o 
  -1   4   9        0.73        1.23      1.46 o 
   0   4   9      333.10      321.56      6.13 o 
   1   4   9       27.09       22.10      1.82 o 
   2   4   9       22.43       11.29      1.44 o 
   3   4   9        0.71       -0.25      1.06 o 
   4   4   9      134.39      112.78      3.56 o 
   5   4   9        8.63        4.90      1.17 o 
   6   4   9      102.43       97.66      3.18 o 
   7   4   9       29.31       24.78      1.71 o 
   8   4   9      230.92      222.17      4.42 o 
   9   4   9      122.86      113.67      3.57 o 
  10   4   9      149.06      145.69      4.93 o 
  11   4   9        4.34        6.99      1.47 o 
  12   4   9       49.41       61.71      2.60 o 
 -19   5   9        0.20       -0.23      2.06 o 
 -18   5   9       97.28      110.89      4.03 o 
 -17   5   9       51.50       46.31      3.26 o 
 -16   5   9        3.67        5.30      2.03 o 
 -15   5   9        0.19       -0.27      2.02 o 
 -14   5   9        0.84       -1.25      2.31 o 
 -13   5   9      109.15      127.38      4.03 o 
 -12   5   9        0.07        2.74      1.67 o 
 -11   5   9       12.80        9.00      2.23 o 
 -10   5   9        1.72        6.00      2.19 o 
  -9   5   9       79.52      103.40      4.70 o 
  -8   5   9        0.85        2.63      1.43 o 
  -7   5   9      161.52      170.50      4.48 o 
  -6   5   9        1.09        2.84      1.27 o 
  -5   5   9        2.15        3.72      1.28 o 
  -4   5   9       27.09       31.25      2.27 o 
  -3   5   9      371.14      384.61      7.38 o 
  -2   5   9       68.00       76.28      3.34 o 
  -1   5   9      217.15      212.23      5.43 o 
   0   5   9       57.56       48.96      2.74 o 
   1   5   9       10.44       11.65      2.31 o 
   2   5   9        0.60        0.85      1.66 o 
   3   5   9       22.11       14.46      2.40 o 
   4   5   9       28.14       20.41      2.55 o 
   5   5   9        1.09       -0.24      1.08 o 
   6   5   9       79.40       84.91      2.87 o 
   7   5   9      109.97      108.53      2.95 o 
   8   5   9      193.95      200.78      5.63 o 
   9   5   9        6.29        5.66      1.26 o 
  10   5   9        9.04        9.75      1.23 o 
  11   5   9       13.03        9.73      0.96 o 
 -16   6   9       37.46       41.15      2.60 o 
 -15   6   9      133.92      147.35      5.31 o 
 -14   6   9      129.18      121.07      7.84 o 
 -13   6   9      253.33      281.10      6.42 o 
 -12   6   9       62.20       45.18      2.34 o 
 -11   6   9       64.48       68.66      2.95 o 
 -10   6   9       39.80       35.10      2.29 o 
  -9   6   9       63.42       65.25      2.62 o 
  -8   6   9      177.16      187.30      4.34 o 
  -7   6   9      108.68      104.69      2.73 o 
  -6   6   9      159.04      155.82      3.36 o 
  -5   6   9        4.59        8.92      1.15 o 
  -4   6   9       82.90       84.88      2.59 o 
  -3   6   9      155.95      147.97      4.03 o 
  -2   6   9       82.02       88.34      4.57 o 
  -1   6   9        2.01        3.76      2.18 o 
   0   6   9       29.78       31.02      1.99 o 
   1   6   9       19.75       19.54      2.50 o 
   2   6   9       28.40       26.85      1.73 o 
   3   6   9       29.38       34.49      1.81 o 
   4   6   9      122.82      103.36      2.76 o 
   5   6   9       26.17       27.67      1.80 o 
   6   6   9       19.65       25.32      1.90 o 
   7   6   9       40.43       37.58      2.03 o 
   8   6   9        0.69        2.15      0.73 o 
 -13   7   9        0.18       10.05      1.29 o 
 -12   7   9      453.87      510.82      8.68 o 
 -11   7   9       95.35       86.91      2.33 o 
 -10   7   9        1.03       -0.23      0.80 o 
  -9   7   9       12.11       11.24      1.17 o 
  -8   7   9        0.82        3.43      0.93 o 
  -7   7   9       40.58       40.46      1.82 o 
  -6   7   9       13.36       18.77      1.25 o 
  -5   7   9       59.06       60.83      3.20 o 
  -4   7   9        5.11        7.29      1.00 o 
  -3   7   9       26.22       22.57      1.99 o 
  -2   7   9       15.50       14.55      1.16 o 
  -1   7   9       44.88       54.93      1.87 o 
   0   7   9      143.90      149.39      2.94 o 
   1   7   9       56.63       57.48      1.96 o 
   2   7   9      311.50      271.56     13.75 o 
   3   7   9        1.15        1.61      0.77 o 
   4   7   9        9.19        7.54      0.88 o 
 -23   0  10        0.03       -0.30      1.75 o 
 -22   0  10        1.76        5.33      2.40 o 
 -21   0  10       52.27       61.71      4.67 o 
 -20   0  10      200.81      207.23      8.10 o 
 -19   0  10       36.94       38.72      4.21 o 
 -18   0  10       14.68       18.08      3.36 o 
 -17   0  10       63.42       70.96      5.59 o 
 -16   0  10       18.74       33.99      4.13 o 
 -15   0  10      198.74      189.46      8.33 o 
 -14   0  10      474.34      548.40     14.21 o 
 -13   0  10      203.31      179.63      7.84 o 
 -12   0  10     1151.26     1317.71     19.71 o 
 -11   0  10      366.15      352.69      8.84 o 
 -10   0  10       36.95       29.73      2.81 o 
  -9   0  10        0.70        2.36      1.71 o 
  -8   0  10      184.95      213.32      6.63 o 
  -7   0  10      244.61      248.83      7.19 o 
  -6   0  10      435.06      486.13     10.30 o 
  -5   0  10       15.00       13.96      2.01 o 
  -4   0  10       67.51       88.80      4.25 o 
  -3   0  10      442.31      410.81      9.39 o 
  -2   0  10        1.30        4.85      1.67 o 
  -1   0  10      322.45      355.27      8.91 o 
   0   0  10      624.55      612.89      8.75 o 
   1   0  10      529.80      530.03      8.14 o 
   2   0  10     1432.53     1357.14     21.06 o 
   3   0  10      285.22      303.70      8.87 o 
   4   0  10     6868.74     6816.69     72.62 o 
   5   0  10        0.84        3.39      2.10 o 
   6   0  10      379.62      401.45     10.53 o 
   7   0  10        9.01        9.15      2.24 o 
   8   0  10       21.25       20.98      2.84 o 
   9   0  10       73.75       76.88      4.49 o 
  10   0  10       15.43       23.18      2.72 o 
  11   0  10      495.87      520.44     10.46 o 
  12   0  10       23.43       16.40      1.96 o 
  13   0  10       33.31       36.32      2.24 o 
  14   0  10      233.90      200.64      4.07 o 
 -23   1  10      192.53      173.68      5.95 o 
 -22   1  10       16.49       11.84      2.78 o 
 -21   1  10        6.82       10.83      1.91 o 
 -20   1  10       20.22       21.53      2.26 o 
 -19   1  10       50.39       43.43      3.02 o 
 -18   1  10        1.09        3.22      1.85 o 
 -17   1  10      103.50       97.63      4.27 o 
 -16   1  10       35.60       25.68      4.25 o 
 -15   1  10       66.15       45.47      3.10 o 
 -14   1  10      872.17      912.84     13.19 o 
 -13   1  10      579.92      588.44      7.81 o 
 -12   1  10      158.67      161.50      4.63 o 
 -11   1  10       70.71       82.58      4.42 o 
 -10   1  10        6.31       19.34      4.69 o 
  -9   1  10      430.91      424.30      8.16 o 
  -8   1  10       60.18       66.64      3.60 o 
  -7   1  10       13.70       21.59      2.13 o 
  -6   1  10       96.98      101.64      3.86 o 
  -5   1  10       33.55       37.05      2.43 o 
  -4   1  10        0.00       -0.23      1.28 o 
  -3   1  10       60.66       63.16      2.31 o 
  -2   1  10        2.56        1.68      0.93 o 
  -1   1  10       34.40       41.70      1.98 o 
   0   1  10       88.45       98.09      2.89 o 
   1   1  10       69.05       75.63      1.99 o 
   2   1  10     4245.19     4178.23     46.30 o 
   3   1  10      746.51      775.67     10.53 o 
   4   1  10        0.93        5.43      1.49 o 
   5   1  10      451.30      454.50      7.92 o 
   6   1  10      342.08      334.92      7.29 o 
   7   1  10      254.95      262.18      5.83 o 
   8   1  10       12.27       11.37      1.65 o 
   9   1  10       60.23       60.13      2.76 o 
  10   1  10      196.83      193.11      4.49 o 
  11   1  10      285.32      315.98      5.41 o 
  12   1  10        7.58        9.21      1.15 o 
  13   1  10       17.78       15.94      1.42 o 
  14   1  10        0.09        1.47      0.66 o 
 -23   2  10       60.82       52.18      3.21 o 
 -22   2  10        0.17        5.41      2.31 o 
 -21   2  10       28.05       28.99      3.46 o 
 -20   2  10        0.33       -1.57      2.64 o 
 -19   2  10       30.37       30.22      3.92 o 
 -18   2  10        5.21        6.77      3.03 o 
 -17   2  10       55.42       52.07      4.89 o 
 -16   2  10       16.47       15.26      3.50 o 
 -15   2  10      210.36      199.71      8.90 o 
 -14   2  10      699.23      683.67     16.51 o 
 -13   2  10       66.06       84.37      5.81 o 
 -12   2  10     2194.01     2323.58     30.49 o 
 -11   2  10      196.63      201.03      6.91 o 
 -10   2  10      292.14      306.92      8.59 o 
  -9   2  10     1439.48     1630.45     23.57 o 
  -8   2  10       42.07       36.27      2.63 o 
  -7   2  10       62.65       55.19      3.06 o 
  -6   2  10       23.63       19.00      2.58 o 
  -5   2  10       41.86       56.77      3.10 o 
  -4   2  10        0.74        1.22      1.39 o 
  -3   2  10       17.09       20.12      2.01 o 
  -2   2  10      193.83      177.24      8.93 o 
  -1   2  10      124.76      147.69      5.86 o 
   0   2  10      258.00      276.14      8.14 o 
   1   2  10        3.41        3.33      1.89 o 
   2   2  10        0.11        3.85      1.90 o 
   3   2  10       43.67       49.65      3.75 o 
   4   2  10      270.42      258.57      8.09 o 
   5   2  10       92.27       98.60      5.24 o 
   6   2  10      202.60      203.86      5.04 o 
   7   2  10        1.09       -0.07      1.18 o 
   8   2  10      358.83      391.61      6.55 o 
   9   2  10       30.24       16.93      2.06 o 
  10   2  10       23.51       21.34      1.54 o 
  11   2  10       14.12       19.60      1.67 o 
  12   2  10       53.67       62.85      2.09 o 
  13   2  10       14.09       15.35      1.22 o 
 -22   3  10       20.83       19.13      2.18 o 
 -21   3  10        6.52        4.18      2.54 o 
 -20   3  10        6.81        5.58      2.42 o 
 -19   3  10        0.35       -0.55      2.38 o 
 -18   3  10        6.02        6.66      2.63 o 
 -17   3  10       26.27       38.93      2.74 o 
 -16   3  10       42.96       46.56      4.61 o 
 -15   3  10        4.91       11.37      3.10 o 
 -14   3  10      488.89      457.73     13.06 o 
 -13   3  10       58.77       57.54      4.83 o 
 -12   3  10     1341.37     1367.33     27.23 o 
 -11   3  10       84.94       88.60      4.61 o 
 -10   3  10      259.48      262.49      7.89 o 
  -9   3  10      355.75      368.82     11.44 o 
  -8   3  10       58.09       72.73      4.92 o 
  -7   3  10      424.93      439.93     10.54 o 
  -6   3  10        6.04        5.76      1.83 o 
  -5   3  10       95.36      121.67      5.35 o 
  -4   3  10      558.76      577.15     12.17 o 
  -3   3  10       14.61       27.44      2.86 o 
  -2   3  10      101.19       76.91      2.99 o 
  -1   3  10       78.21       50.34      3.20 o 
   0   3  10      283.06      263.26      5.60 o 
   1   3  10       44.28       59.54      2.75 o 
   2   3  10      136.30      143.71      4.16 o 
   3   3  10      124.87      139.59      5.62 o 
   4   3  10       80.21       66.17      3.96 o 
   5   3  10        2.81        2.58      1.60 o 
   6   3  10        1.46        2.66      1.75 o 
   7   3  10      111.88      111.84      4.64 o 
   8   3  10       10.02       12.34      1.83 o 
   9   3  10        8.93        4.03      1.32 o 
  10   3  10       47.11       56.28      2.02 o 
  11   3  10       20.12       16.68      1.09 o 
  12   3  10       10.79       11.81      0.96 o 
 -20   4  10       81.96       66.84      4.58 o 
 -19   4  10        1.50        2.13      1.66 o 
 -18   4  10        5.52        2.10      1.18 o 
 -17   4  10       58.20       70.21      7.50 o 
 -16   4  10        2.92        4.12      1.59 o 
 -15   4  10        9.13       10.56      2.64 o 
 -14   4  10       82.76       65.10      4.68 o 
 -13   4  10        0.27       -1.07      2.19 o 
 -12   4  10        0.45        2.42      2.09 o 
 -11   4  10       46.30       53.28      6.16 o 
 -10   4  10       16.36       19.06      2.73 o 
  -9   4  10       86.86       87.21      3.38 o 
  -8   4  10        1.14        5.14      1.52 o 
  -7   4  10       45.21       49.14      2.70 o 
  -6   4  10        6.45        8.36      1.52 o 
  -5   4  10      191.89      161.32      4.04 o 
  -4   4  10        0.09        1.82      1.07 o 
  -3   4  10       78.20       72.40      2.83 o 
  -2   4  10       59.01       66.21      2.81 o 
  -1   4  10      116.02      107.96      3.43 o 
   0   4  10      398.16      340.51      6.20 o 
   1   4  10      268.00      216.95      4.87 o 
   2   4  10        6.52        7.30      1.31 o 
   3   4  10       75.10       84.99      2.98 o 
   4   4  10       16.75       15.84      1.49 o 
   5   4  10      125.50      123.87      3.38 o 
   6   4  10        1.06        1.84      0.97 o 
   7   4  10      204.64      165.84      3.53 o 
   8   4  10        0.03        0.64      0.84 o 
   9   4  10       21.36       20.38      1.91 o 
  10   4  10       85.80       78.92      2.97 o 
  11   4  10       76.12       70.14      2.32 o 
 -17   5  10       48.48       49.41      2.98 o 
 -16   5  10       30.07       30.35      2.85 o 
 -15   5  10        0.43       -0.66      1.83 o 
 -14   5  10        1.34        5.52      2.36 o 
 -13   5  10        1.86        3.47      2.50 o 
 -12   5  10      150.82      138.53      5.27 o 
 -11   5  10        2.09        0.31      1.52 o 
 -10   5  10        6.42        6.99      1.93 o 
  -9   5  10       73.93       81.11      4.83 o 
  -8   5  10       17.92       18.82      2.90 o 
  -7   5  10        1.38        0.17      0.94 o 
  -6   5  10        0.33        0.63      0.82 o 
  -5   5  10      183.45      189.38      4.65 o 
  -4   5  10      145.76      133.55      3.99 o 
  -3   5  10       53.42       57.22      2.75 o 
  -2   5  10      274.85      284.89      5.95 o 
  -1   5  10        2.09        2.92      1.27 o 
   0   5  10       45.11       42.16      2.42 o 
   1   5  10        0.34        0.14      1.23 o 
   2   5  10        1.92        6.23      1.33 o 
   3   5  10      393.65      383.60      6.40 o 
   4   5  10        0.00        0.03      0.98 o 
   5   5  10      154.36      141.40      3.39 o 
   6   5  10      452.86      455.02      8.19 o 
   7   5  10       61.31       62.31      3.56 o 
   8   5  10       11.66       18.80      1.55 o 
   9   5  10        4.10        5.71      0.88 o 
 -15   6  10        9.32        3.63      1.39 o 
 -14   6  10       18.35       13.38      1.96 o 
 -13   6  10        0.11        0.59      1.48 o 
 -12   6  10       12.13       11.98      1.31 o 
 -11   6  10        8.78       12.08      1.42 o 
 -10   6  10       15.16       16.23      1.58 o 
  -9   6  10       55.10       70.12      2.86 o 
  -8   6  10      183.21      170.26      2.98 o 
  -7   6  10        0.96        0.45      0.91 o 
  -6   6  10       68.45       62.19      1.94 o 
  -5   6  10        7.41        5.87      0.93 o 
  -4   6  10      134.58      141.53      3.51 o 
  -3   6  10      126.26      113.21      3.18 o 
  -2   6  10        2.37        0.33      1.05 o 
  -1   6  10       20.74       12.52      1.28 o 
   0   6  10       62.31       52.11      2.11 o 
   1   6  10       12.72       12.93      1.22 o 
   2   6  10       48.98       55.91      1.99 o 
   3   6  10       22.51       18.59      1.16 o 
   4   6  10       17.47       13.86      0.96 o 
   5   6  10        1.09        1.28      0.78 o 
   6   6  10        3.47        2.82      0.70 o 
  -9   7  10        5.16        4.47      0.99 o 
  -8   7  10       13.31        7.35      1.24 o 
  -7   7  10       21.79       24.82      1.84 o 
  -6   7  10      100.11      105.23      3.60 o 
  -5   7  10       20.23       23.84      1.36 o 
  -4   7  10       15.37       14.86      1.34 o 
  -3   7  10        5.61        7.77      1.14 o 
  -2   7  10       69.48       58.73      1.55 o 
  -1   7  10       16.37       18.31      0.90 o 
   0   7  10       64.52       74.71      2.14 o 
 -22   1  11       19.81       17.61      2.58 o 
 -21   1  11        0.96        0.56      2.10 o 
 -20   1  11       32.28       36.17      3.82 o 
 -19   1  11       88.35       99.22      4.74 o 
 -18   1  11      156.28      161.18      5.05 o 
 -17   1  11       94.64       96.51      4.11 o 
 -16   1  11      316.55      339.66      7.58 o 
 -15   1  11        0.84        3.56      1.85 o 
 -14   1  11       37.27       38.89      2.86 o 
 -13   1  11      322.41      345.91      7.71 o 
 -12   1  11       32.74       30.53      2.21 o 
 -11   1  11        0.02       -0.28      1.52 o 
 -10   1  11       30.89       32.73      3.10 o 
  -9   1  11        3.32        2.44      1.62 o 
  -8   1  11      171.53      204.67      5.68 o 
  -7   1  11       55.01       75.19      2.83 o 
  -6   1  11        0.28       -0.54      1.09 o 
  -5   1  11       19.50       22.64      1.73 o 
  -4   1  11      151.86      146.66      3.98 o 
  -3   1  11      389.62      385.62      8.82 o 
  -2   1  11       75.80       62.66      3.72 o 
  -1   1  11      351.04      393.14      6.72 o 
   0   1  11      642.87      625.59      8.87 o 
   1   1  11      223.59      230.01      5.11 o 
   2   1  11      232.52      221.54      4.04 o 
   3   1  11      271.45      252.79      4.38 o 
   4   1  11       18.49       22.22      1.51 o 
   5   1  11        1.61        1.08      0.91 o 
   6   1  11       10.73        6.04      0.95 o 
   7   1  11        5.01        7.90      1.41 o 
   8   1  11       32.63       28.63      1.79 o 
   9   1  11       69.12       76.83      1.99 o 
  10   1  11       50.80       55.87      1.74 o 
  11   1  11       13.69       14.22      1.64 o 
  12   1  11        8.93       12.41      1.14 o 
 -22   2  11       13.97       15.16      2.25 o 
 -21   2  11       13.14       14.84      2.56 o 
 -20   2  11       16.52       16.66      2.96 o 
 -19   2  11        3.02       -0.60      2.65 o 
 -18   2  11        0.51        5.99      2.84 o 
 -17   2  11      216.10      206.43      8.64 o 
 -16   2  11      438.68      436.15     12.70 o 
 -15   2  11        2.07        1.57      2.60 o 
 -14   2  11      236.34      251.77      9.80 o 
 -13   2  11      829.83      838.71     18.77 o 
 -12   2  11        0.20        2.48      1.77 o 
 -11   2  11      129.60      135.41      5.73 o 
 -10   2  11      166.14      191.05      6.79 o 
  -9   2  11       57.29       63.83      4.07 o 
  -8   2  11      336.95      345.48      9.32 o 
  -7   2  11        0.11       -1.86      1.86 o 
  -6   2  11       67.62       58.42      3.86 o 
  -5   2  11       25.95       17.18      2.59 o 
  -4   2  11       74.61       72.23      4.28 o 
  -3   2  11       15.60       17.11      2.48 o 
  -2   2  11      284.81      265.22      8.01 o 
  -1   2  11      235.96      258.74      7.97 o 
   0   2  11     1645.81     1663.53     23.98 o 
   1   2  11      228.61      229.77      7.46 o 
   2   2  11      690.43      692.43     13.75 o 
   3   2  11        3.01        4.68      1.91 o 
   4   2  11       32.08       26.63      2.83 o 
   5   2  11       21.92       19.79      2.50 o 
   6   2  11       43.81       35.76      2.96 o 
   7   2  11      319.93      291.63      9.50 o 
   8   2  11      238.08      219.68      8.27 o 
   9   2  11        5.35        6.40      1.40 o 
  10   2  11       28.54       32.68      2.02 o 
  11   2  11       38.79       35.34      1.30 o 
 -21   3  11        0.01        1.86      1.52 o 
 -20   3  11      103.10      101.84      3.24 o 
 -19   3  11        0.41        2.61      2.17 o 
 -18   3  11        5.77        6.00      2.55 o 
 -17   3  11        0.25        3.71      1.70 o 
 -16   3  11        0.01       -0.25      2.37 o 
 -15   3  11        3.88        0.91      2.43 o 
 -14   3  11       20.49       20.55      3.44 o 
 -13   3  11      285.43      268.16      9.82 o 
 -12   3  11      575.91      565.39     14.60 o 
 -11   3  11        7.24        7.88      1.97 o 
 -10   3  11      462.88      521.46     11.41 o 
  -9   3  11      414.37      448.00      7.74 o 
  -8   3  11      118.69      120.21      4.34 o 
  -7   3  11      214.20      214.25      7.19 o 
  -6   3  11        2.84        2.22      1.58 o 
  -5   3  11      229.34      208.53      6.98 o 
  -4   3  11        4.38       -1.31      1.63 o 
  -3   3  11      266.71      214.55      7.08 o 
  -2   3  11       36.67       52.87      3.64 o 
  -1   3  11      208.37      197.11      4.62 o 
   0   3  11      100.29       98.01      3.30 o 
   1   3  11        2.28        2.59      1.09 o 
   2   3  11       22.80       21.60      1.77 o 
   3   3  11       33.47       41.08      2.18 o 
   4   3  11       56.37       55.01      2.45 o 
   5   3  11       25.69       30.19      1.86 o 
   6   3  11       20.29       18.31      1.48 o 
   7   3  11      128.96      112.30      2.96 o 
   8   3  11       62.59       56.08      1.97 o 
   9   3  11       72.47       74.02      1.99 o 
  10   3  11       45.56       41.87      1.30 o 
 -19   4  11       10.43        8.70      1.62 o 
 -18   4  11        3.53        1.86      2.05 o 
 -17   4  11       87.06       89.11      7.33 o 
 -16   4  11        6.46        8.88      1.60 o 
 -15   4  11       18.41       20.13      2.92 o 
 -14   4  11       10.63       12.36      2.62 o 
 -13   4  11        0.07       -1.28      2.14 o 
 -12   4  11       13.72        8.96      2.57 o 
 -11   4  11      248.94      203.57      7.87 o 
 -10   4  11        1.33        1.63      1.28 o 
  -9   4  11       80.38       88.08      3.26 o 
  -8   4  11       12.43       11.06      1.55 o 
  -7   4  11       23.42       28.58      2.11 o 
  -6   4  11      170.85      168.69      4.63 o 
  -5   4  11       30.22       22.05      1.97 o 
  -4   4  11      231.34      217.87      6.73 o 
  -3   4  11        3.94        7.85      1.21 o 
  -2   4  11       35.32       37.13      2.25 o 
  -1   4  11       87.74       79.95      2.79 o 
   0   4  11       13.18       12.82      1.37 o 
   1   4  11      144.97      135.23      3.52 o 
   2   4  11        0.14       -0.96      0.96 o 
   3   4  11        0.36        6.06      1.03 o 
   4   4  11      127.21      123.18      3.07 o 
   5   4  11        0.21        0.55      1.07 o 
   6   4  11       41.40       42.20      1.62 o 
   7   4  11       20.24       12.40      0.88 o 
   8   4  11      235.04      213.51     14.61 o 
   9   4  11        7.81        6.44      0.87 o 
 -16   5  11        9.82       14.91      1.91 o 
 -15   5  11       54.85       59.33      3.65 o 
 -14   5  11        1.01        2.15      1.88 o 
 -13   5  11        7.79        5.90      2.24 o 
 -12   5  11       14.11        7.27      1.09 o 
 -11   5  11        2.80        7.57      1.15 o 
 -10   5  11      105.75       91.41     23.38 o 
  -9   5  11        2.75       -1.13      2.15 o 
  -8   5  11        0.10       -0.39      3.04 o 
  -7   5  11       21.51       16.30      2.62 o 
  -6   5  11        0.75        1.06      0.88 o 
  -5   5  11        0.35        1.44      1.01 o 
  -4   5  11       25.69       25.06      1.27 o 
  -3   5  11        8.02        8.23      1.95 o 
  -2   5  11       18.65       18.11      1.53 o 
  -1   5  11       61.57       51.80      2.30 o 
   0   5  11       70.70       68.97      5.43 o 
   1   5  11       39.31       37.57      2.21 o 
   2   5  11      119.68      110.26      3.00 o 
   3   5  11        7.87        9.50      1.08 o 
   4   5  11       57.02       50.66      1.82 o 
   5   5  11       10.90        9.23      0.87 o 
   6   5  11       80.73       69.91      2.43 o 
 -13   6  11        6.17        4.61      1.29 o 
 -12   6  11        2.14        7.19      1.56 o 
 -11   6  11        0.53       -0.37      0.92 o 
 -10   6  11        0.50        1.69      0.87 o 
  -9   6  11        0.22        1.35      0.89 o 
  -8   6  11       19.47       18.67      1.42 o 
  -7   6  11        6.24        3.68      1.00 o 
  -6   6  11       35.30       27.98      1.05 o 
  -5   6  11       16.18       12.80      1.00 o 
  -4   6  11        0.04        1.28      1.15 o 
  -3   6  11        5.69        8.66      0.94 o 
  -2   6  11       15.09       14.60      1.08 o 
  -1   6  11        5.63       10.60      1.14 o 
   0   6  11       38.03       39.18      1.46 o 
   1   6  11        5.72        5.18      0.71 o 
   2   6  11      116.33      112.89      2.28 o 
 -21   0  12        8.44        4.53      1.58 o 
 -20   0  12        0.35        2.74      1.89 o 
 -19   0  12      295.69      285.03      8.40 o 
 -18   0  12      237.47      265.35      8.61 o 
 -17   0  12     3402.10     3556.02     43.80 o 
 -16   0  12      648.46      663.89     14.85 o 
 -15   0  12      908.33     1064.86     20.13 o 
 -14   0  12       88.14      111.13      6.31 o 
 -13   0  12        2.41       19.87      3.19 o 
 -12   0  12      140.45      137.16      5.29 o 
 -11   0  12        7.36        1.05      1.46 o 
 -10   0  12        2.96        5.72      1.71 o 
  -9   0  12       13.06       14.36      2.17 o 
  -8   0  12       10.33       12.02      2.09 o 
  -7   0  12       60.14       63.57      3.87 o 
  -6   0  12      267.96      274.71      7.81 o 
  -5   0  12       77.17       80.19      4.35 o 
  -4   0  12       20.53       19.99      2.46 o 
  -3   0  12      110.34      119.19      5.16 o 
  -2   0  12     1643.67     1619.96     22.91 o 
  -1   0  12      621.37      663.74     12.98 o 
   0   0  12      207.59      178.64      6.35 o 
   1   0  12      191.94      211.32      6.85 o 
   2   0  12      147.87      161.75      5.88 o 
   3   0  12       81.13       84.10      4.19 o 
   4   0  12      143.56      138.31      5.24 o 
   5   0  12        0.01        0.08      1.36 o 
   6   0  12      486.67      482.93      9.49 o 
   7   0  12        8.39       12.70      1.70 o 
   8   0  12      271.57      277.33      6.11 o 
   9   0  12       43.28       54.89      2.36 o 
  10   0  12        7.33        7.29      0.87 o 
 -21   1  12        7.95       11.27      2.07 o 
 -20   1  12        4.96        4.77      2.14 o 
 -19   1  12        9.41       10.02      2.66 o 
 -18   1  12      141.34      137.27      6.42 o 
 -17   1  12       41.78       51.33      4.63 o 
 -16   1  12      933.63     1016.21     14.67 o 
 -15   1  12     1440.36     1484.81     32.60 o 
 -14   1  12       71.41       68.16      4.04 o 
 -13   1  12       11.95       19.31      2.24 o 
 -12   1  12        4.39        9.09      1.51 o 
 -11   1  12        1.32        1.75      1.52 o 
 -10   1  12       27.10       28.08      2.91 o 
  -9   1  12        0.05        0.09      1.51 o 
  -8   1  12      177.99      187.83      9.21 o 
  -7   1  12       56.17       58.54      2.52 o 
  -6   1  12       31.08       27.37      1.86 o 
  -5   1  12        0.93        0.32      1.05 o 
  -4   1  12      188.50      164.65      6.56 o 
  -3   1  12       13.92       16.43      1.55 o 
  -2   1  12       14.84       16.47      1.56 o 
  -1   1  12        8.02       16.43      1.65 o 
   0   1  12     1832.74     1874.19     17.69 o 
   1   1  12      757.29      760.69      9.64 o 
   2   1  12        0.95        0.34      0.98 o 
   3   1  12       12.55        7.48      1.21 o 
   4   1  12       12.09        8.93      1.22 o 
   5   1  12       87.91       82.68      2.64 o 
   6   1  12       21.46       20.74      1.41 o 
   7   1  12       31.16       35.26      1.63 o 
   8   1  12       97.89       92.73      3.02 o 
   9   1  12       12.85        9.15      0.70 o 
  10   1  12       38.46       46.53      1.87 o 
 -21   2  12        5.65        5.29      1.66 o 
 -20   2  12       43.77       42.51      3.35 o 
 -19   2  12       37.78       31.38      3.34 o 
 -18   2  12       46.27       47.77      4.18 o 
 -17   2  12       19.02       16.64      3.13 o 
 -16   2  12       13.74       15.31      3.20 o 
 -15   2  12        5.04        7.81      2.92 o 
 -14   2  12       39.40       43.74      4.42 o 
 -13   2  12      244.21      259.15      9.77 o 
 -12   2  12      182.04      180.69      6.41 o 
 -11   2  12        0.17        1.21      1.69 o 
 -10   2  12      123.37      113.84      5.09 o 
  -9   2  12      224.94      252.75      7.73 o 
  -8   2  12      400.51      444.15     10.51 o 
  -7   2  12       30.15       20.63      2.65 o 
  -6   2  12       16.21       17.14      2.53 o 
  -5   2  12        9.08       11.53      2.25 o 
  -4   2  12      406.68      377.72      9.62 o 
  -3   2  12      640.09      625.76     12.81 o 
  -2   2  12      459.73      409.91      9.96 o 
  -1   2  12      613.65      635.49     12.76 o 
   0   2  12      377.38      381.06      9.43 o 
   1   2  12      325.90      359.40      9.13 o 
   2   2  12       10.96       13.16      1.53 o 
   3   2  12        4.58        3.62      1.10 o 
   4   2  12       40.20       45.22      2.07 o 
   5   2  12        4.16        5.43      1.08 o 
   6   2  12       41.80       45.14      2.69 o 
   7   2  12       34.93       32.32      1.50 o 
   8   2  12       96.60       97.83      4.69 o 
   9   2  12      180.17      157.49     12.17 o 
 -19   3  12       14.81       16.49      2.32 o 
 -18   3  12       29.67       39.34      3.38 o 
 -17   3  12       23.96       27.77      2.03 o 
 -16   3  12        0.45        0.35      2.11 o 
 -15   3  12      122.02      103.20      5.78 o 
 -14   3  12       50.24       60.90      4.71 o 
 -13   3  12      244.69      248.29      8.98 o 
 -12   3  12        5.55        5.47      2.57 o 
 -11   3  12       89.72       91.29      4.41 o 
 -10   3  12       89.95       99.07      4.65 o 
  -9   3  12       68.69       72.90      4.09 o 
  -8   3  12      294.32      303.60      6.13 o 
  -7   3  12       30.15       36.38      2.69 o 
  -6   3  12        1.70        2.85      1.63 o 
  -5   3  12      246.11      246.58      7.42 o 
  -4   3  12       48.42       66.14      3.91 o 
  -3   3  12       10.86        6.39      1.83 o 
  -2   3  12       51.59       60.01      3.65 o 
  -1   3  12      853.88      913.41     15.22 o 
   0   3  12        2.56        2.02      0.97 o 
   1   3  12        5.28       11.59      1.27 o 
   2   3  12       52.58       52.45      2.14 o 
   3   3  12       77.79       84.51      3.79 o 
   4   3  12        0.80        0.55      0.79 o 
   5   3  12       27.22       32.96      1.64 o 
   6   3  12       61.89       65.33      1.95 o 
   7   3  12       63.20       73.90      2.05 o 
   8   3  12        3.31        6.07      1.13 o 
 -17   4  12        0.19        0.02      0.91 o 
 -16   4  12       70.56       70.28      7.82 o 
 -15   4  12      233.34      225.65     22.19 o 
 -14   4  12       56.26       40.30      3.31 o 
 -13   4  12      234.05      188.20      6.85 o 
 -12   4  12        0.10        3.64      2.07 o 
 -11   4  12        4.72        3.28      1.97 o 
 -10   4  12        0.03       -0.98      1.70 o 
  -9   4  12       62.02       58.27      2.41 o 
  -8   4  12      109.51      121.22      3.51 o 
  -7   4  12       99.53      108.75      3.40 o 
  -6   4  12       41.04       38.78      2.17 o 
  -5   4  12        1.89        3.85      1.73 o 
  -4   4  12       47.17       48.81      2.42 o 
  -3   4  12        6.49        4.38      1.17 o 
  -2   4  12        1.43        1.33      1.14 o 
  -1   4  12      102.41       99.47      4.93 o 
   0   4  12        5.24        4.31      0.91 o 
   1   4  12      241.52      229.81      6.13 o 
   2   4  12       11.49       12.20      1.05 o 
   3   4  12       25.30       23.76      1.25 o 
   4   4  12        7.81        4.90      0.71 o 
   5   4  12        0.31        0.90      0.43 o 
   6   4  12       50.95       51.43      1.40 o 
 -15   5  12        1.47       -0.73      1.12 o 
 -14   5  12        0.00       -0.02      1.37 o 
 -13   5  12       45.08       37.55      2.94 o 
 -12   5  12       74.49       78.89      4.22 o 
 -11   5  12       74.11       49.94     20.68 o 
 -10   5  12        1.68        1.20      0.83 o 
  -9   5  12       53.07       48.97     16.39 o 
  -8   5  12       13.01        8.41      3.82 o 
  -7   5  12        0.91       -0.50      1.69 o 
  -6   5  12        8.39        6.16      3.13 o 
  -5   5  12       51.49       40.75      1.69 o 
  -4   5  12        7.49       11.77      1.04 o 
  -3   5  12        0.36        1.26      0.71 o 
  -2   5  12        2.08        1.72      0.74 o 
  -1   5  12       51.26       49.42      3.79 o 
   0   5  12        0.02       -0.05      0.65 o 
   1   5  12        9.78       10.43      0.89 o 
   2   5  12      113.64      113.14      7.00 o 
   3   5  12       57.04       42.52      5.28 o 
  -8   6  12       78.32       75.25      2.55 o 
  -7   6  12      114.44      134.36      3.63 o 
  -6   6  12       87.92       92.00      3.11 o 
  -5   6  12       63.04       56.33      2.47 o 
  -4   6  12       36.64       36.11      1.99 o 
  -3   6  12        1.43        3.23      0.95 o 
  -2   6  12       25.93       29.71      1.65 o 
 -20   1  13      367.43      305.85      6.79 o 
 -19   1  13      156.43      146.47      5.37 o 
 -18   1  13      211.02      216.37      6.99 o 
 -17   1  13      237.38      248.48      7.97 o 
 -16   1  13      189.49      201.84      7.43 o 
 -15   1  13        1.85        0.90      2.25 o 
 -14   1  13        4.97        5.30      2.43 o 
 -13   1  13        0.07       -2.94      2.94 o 
 -12   1  13        9.94        7.28      4.34 o 
 -11   1  13        0.02        2.16      1.40 o 
 -10   1  13        1.19        1.52      1.44 o 
  -9   1  13       84.72       88.22      4.31 o 
  -8   1  13       94.29       77.83      4.24 o 
  -7   1  13      156.35      127.93      5.29 o 
  -6   1  13        3.09        3.70      1.01 o 
  -5   1  13       28.65       18.39      2.01 o 
  -4   1  13       38.53       46.85      2.18 o 
  -3   1  13       13.40       12.17      1.36 o 
  -2   1  13      165.20      181.35      5.41 o 
  -1   1  13       18.35       20.46      2.50 o 
   0   1  13       68.94       71.45      2.48 o 
   1   1  13        1.02        0.22      0.85 o 
   2   1  13        6.02        1.93      1.02 o 
   3   1  13        0.38        0.91      1.77 o 
   4   1  13       49.76       50.15      1.79 o 
   5   1  13       67.04       72.02      3.91 o 
   6   1  13        0.03       -0.57      0.58 o 
   7   1  13        7.23        9.21      1.12 o 
 -19   2  13       28.71       32.64      2.71 o 
 -18   2  13        9.96        4.44      1.96 o 
 -17   2  13       95.19       93.89      5.02 o 
 -16   2  13        0.31        2.35      2.36 o 
 -15   2  13        5.06        5.81      2.44 o 
 -14   2  13        3.69        0.37      2.36 o 
 -13   2  13        3.30       -0.10      2.38 o 
 -12   2  13       22.81       20.44      3.14 o 
 -11   2  13       36.96       41.34      3.03 o 
 -10   2  13        0.26       -1.03      1.53 o 
  -9   2  13        0.38        1.92      1.58 o 
  -8   2  13       48.57       45.70      3.22 o 
  -7   2  13        3.12        2.21      1.52 o 
  -6   2  13       55.80       49.65      3.44 o 
  -5   2  13      211.07      197.64      6.53 o 
  -4   2  13      711.28      712.36     13.14 o 
  -3   2  13       98.08       88.45      4.34 o 
  -2   2  13       61.55       66.63      3.72 o 
  -1   2  13      188.11      199.30      6.25 o 
   0   2  13      151.57      152.69      5.31 o 
   1   2  13       39.79       33.62      2.63 o 
   2   2  13       18.71       12.99      1.76 o 
   3   2  13       12.49       10.98      1.66 o 
   4   2  13        7.24        6.74      1.39 o 
   5   2  13      589.56      576.30      9.14 o 
   6   2  13      408.65      397.38      6.68 o 
   7   2  13        3.84        1.56      0.65 o 
 -18   3  13        0.65       -1.48      1.48 o 
 -17   3  13       79.08       55.69      3.45 o 
 -16   3  13       16.92       22.07      2.40 o 
 -15   3  13       35.15       32.45      3.21 o 
 -14   3  13        0.03        2.55      2.14 o 
 -13   3  13       16.82       14.67      2.72 o 
 -12   3  13        0.03        2.35      2.10 o 
 -11   3  13      413.17      470.47     11.82 o 
 -10   3  13       70.26       80.11      3.82 o 
  -9   3  13       40.29       34.71      2.69 o 
  -8   3  13       22.87       28.10      1.82 o 
  -7   3  13       84.41      116.76      7.33 o 
  -6   3  13      694.12      721.18     11.57 o 
  -5   3  13       42.88       50.13      2.43 o 
  -4   3  13      596.86      615.65     11.33 o 
  -3   3  13       43.68       40.29      2.79 o 
  -2   3  13       45.36       47.63      2.95 o 
  -1   3  13      297.80      298.55      7.18 o 
   0   3  13       30.27       33.40      2.44 o 
   1   3  13       33.85       23.67      2.03 o 
   2   3  13        0.62        2.79      1.10 o 
   3   3  13       80.82       84.63      3.07 o 
   4   3  13       58.47       67.06      2.54 o 
   5   3  13       53.59       53.94      1.99 o 
 -15   4  13        6.26        8.99      1.13 o 
 -14   4  13       13.85       16.23      2.78 o 
 -13   4  13       29.75       21.34      2.41 o 
 -12   4  13       73.23       63.93      3.65 o 
 -11   4  13      226.30      194.91      6.35 o 
 -10   4  13        0.08       -0.23      1.74 o 
  -9   4  13       39.49       31.60      2.51 o 
  -8   4  13      220.62      212.08      3.98 o 
  -7   4  13        1.97        1.10      0.82 o 
  -6   4  13      151.72      135.04      3.26 o 
  -5   4  13        2.96        0.88      0.84 o 
  -4   4  13      302.76      287.56      7.85 o 
  -3   4  13        0.60        5.91      1.33 o 
  -2   4  13       22.66       22.09      1.38 o 
  -1   4  13        0.55        0.41      0.88 o 
   0   4  13        0.19        1.65      0.71 o 
   1   4  13       83.54       82.10      2.08 o 
   2   4  13        0.98        2.85      2.06 o 
   3   4  13       77.12       77.51      2.74 o 
 -12   5  13       57.84       61.91      2.79 o 
 -11   5  13       17.65       25.28      2.03 o 
 -10   5  13       13.45       17.94      1.86 o 
  -9   5  13       33.90       31.19      2.25 o 
  -8   5  13       98.62       72.34      5.72 o 
  -7   5  13        2.72        5.97      0.97 o 
  -6   5  13       37.81       42.48      1.56 o 
  -5   5  13        1.93        4.85      1.22 o 
  -4   5  13       16.91       15.61      1.59 o 
  -3   5  13       11.61       14.53      1.49 o 
  -2   5  13        1.97        0.57      0.87 o 
  -1   5  13        6.57        9.05      1.14 o 
 -17   0  14      188.19      155.64      4.52 o 
 -16   0  14        1.61       -1.55      1.55 o 
 -15   0  14       79.08       74.95      3.82 o 
 -14   0  14       26.19       27.43      2.80 o 
 -13   0  14      463.47      477.73     10.56 o 
 -12   0  14       50.75       44.53      3.38 o 
 -11   0  14      243.78      299.87      8.44 o 
 -10   0  14       25.89       25.08      2.01 o 
  -9   0  14       19.55       18.04      1.84 o 
  -8   0  14      305.45      279.66      6.68 o 
  -7   0  14      664.18      661.32     11.16 o 
  -6   0  14        0.21        1.24      1.29 o 
  -5   0  14        7.58        6.88      1.41 o 
  -4   0  14        1.61        0.60      1.16 o 
  -3   0  14      108.93       99.46      3.89 o 
  -2   0  14        7.85        7.36      1.44 o 
  -1   0  14       59.78       56.04      2.82 o 
   0   0  14        0.80        3.13      1.12 o 
   1   0  14      138.75      140.45      4.11 o 
   2   0  14       25.37       30.93      1.91 o 
   3   0  14        6.67        5.67      1.07 o 
   4   0  14      135.74      114.34      2.89 o 
 -17   1  14        0.13        0.14      1.56 o 
 -16   1  14       12.94       11.06      2.15 o 
 -15   1  14       11.28       10.47      2.21 o 
 -14   1  14        9.92        4.77      2.00 o 
 -13   1  14       12.06       10.01      2.32 o 
 -12   1  14        0.09       -1.74      2.18 o 
 -11   1  14       26.55       13.85      2.50 o 
 -10   1  14       28.74       30.98      2.44 o 
  -9   1  14       23.57       20.08      2.10 o 
  -8   1  14       49.28       44.76      2.84 o 
  -7   1  14       66.37       54.28      3.09 o 
  -6   1  14      104.47       91.98      4.07 o 
  -5   1  14       19.79       16.52      2.01 o 
  -4   1  14        0.26       -0.84      1.31 o 
  -3   1  14       30.71       19.86      2.04 o 
  -2   1  14       11.36       14.14      1.82 o 
  -1   1  14       32.70       27.66      2.25 o 
   0   1  14       27.08       34.77      2.34 o 
   1   1  14       21.28       19.60      1.82 o 
   2   1  14      149.43      152.58      4.23 o 
   3   1  14        0.10        1.16      0.89 o 
   4   1  14       20.46       22.16      1.42 o 
 -17   2  14        3.61        0.83      1.47 o 
 -16   2  14       29.86       31.92      2.68 o 
 -15   2  14       10.97       20.39      2.50 o 
 -14   2  14       19.40       11.45      2.33 o 
 -13   2  14        0.34       -2.02      2.02 o 
 -12   2  14        9.87        9.00      2.27 o 
 -11   2  14        3.79        9.12      2.36 o 
 -10   2  14       33.69       38.84      2.58 o 
  -9   2  14       71.65       72.47      3.50 o 
  -8   2  14        3.95        5.37      1.50 o 
  -7   2  14       89.34       74.56      3.51 o 
  -6   2  14       16.66       15.50      1.90 o 
  -5   2  14      160.56      187.88      5.57 o 
  -4   2  14      118.66      118.24      4.36 o 
  -3   2  14      173.97      166.87      5.11 o 
  -2   2  14        8.29        6.21      1.50 o 
  -1   2  14       25.68       34.82      2.34 o 
   0   2  14       62.78       52.27      2.68 o 
   1   2  14        1.63        0.32      0.94 o 
   2   2  14       12.54       18.27      1.55 o 
   3   2  14      109.12       98.89      2.94 o 
   4   2  14       49.52       54.47      1.89 o 
 -15   3  14      201.29      194.74     17.61 o 
 -14   3  14        9.24       10.93      1.93 o 
 -13   3  14       50.88       57.70      3.49 o 
 -12   3  14       86.82       71.62      3.92 o 
 -11   3  14        1.85        0.30      1.72 o 
 -10   3  14      100.03      104.87      4.82 o 
  -9   3  14        7.42        7.36      1.32 o 
  -8   3  14       29.83       20.76      1.80 o 
  -7   3  14        7.23        5.93      1.34 o 
  -6   3  14       42.93       48.18      1.89 o 
  -5   3  14      402.77      392.28     10.88 o 
  -4   3  14      200.90      197.39      4.05 o 
  -3   3  14      635.49      587.89      7.06 o 
  -2   3  14       93.29       97.22      5.07 o 
  -1   3  14       14.32       16.27      1.15 o 
   0   3  14        3.08        2.49      0.68 o 
   1   3  14        7.65       11.91      1.44 o 
   2   3  14      187.35      178.44      2.73 o 
 -12   4  14      234.96      228.47      5.60 o 
 -11   4  14       67.25       47.95      2.48 o 
 -10   4  14       55.53       57.25      2.75 o 
  -9   4  14      381.00      360.69      7.29 o 
  -8   4  14       15.44       19.04      1.86 o 
  -7   4  14      299.78      264.96      6.12 o 
  -6   4  14       50.22       31.62      1.78 o 
  -5   4  14      604.45      494.55     26.83 o 
  -4   4  14        6.32        3.93      0.66 o 
  -3   4  14       93.33       89.08      2.37 o 
  -2   4  14       24.35       22.77      1.56 o 
  -1   4  14        9.45       10.61      1.09 o 
 -14   1  15      118.56      125.96      4.08 o 
 -13   1  15       60.44       63.38      3.19 o 
 -12   1  15       25.72       24.64      2.31 o 
 -11   1  15       36.97       31.87      2.61 o 
 -10   1  15       57.89       54.14      3.22 o 
  -9   1  15        3.16        2.52      0.80 o 
  -8   1  15       34.15       30.72      1.99 o 
  -7   1  15       36.11       27.93      1.93 o 
  -6   1  15       16.38       10.33      1.37 o 
  -5   1  15       20.38       29.17      1.88 o 
  -4   1  15      122.24      107.24      3.40 o 
  -3   1  15       11.57       10.64      1.30 o 
  -2   1  15       13.51       13.51      1.31 o 
  -1   1  15       36.07       40.59      1.93 o 
   0   1  15       67.98       66.64      2.24 o 
 -14   2  15       16.32       13.60      1.63 o 
 -13   2  15        4.95        8.39      1.62 o 
 -12   2  15       52.86       54.48      3.03 o 
 -11   2  15       17.69       18.95      2.15 o 
 -10   2  15        0.30        1.34      1.53 o 
  -9   2  15        0.01       -1.57      1.57 o 
  -8   2  15       60.03       57.21      2.49 o 
  -7   2  15       12.41       12.25      1.37 o 
  -6   2  15      137.58      141.55      3.88 o 
  -5   2  15       61.07       61.02      2.54 o 
  -4   2  15      118.70      115.41      3.42 o 
  -3   2  15        0.47        4.73      0.97 o 
  -2   2  15      118.74      111.26      3.09 o 
  -1   2  15      118.70      106.94      2.85 o 
   0   2  15       16.23       12.87      0.98 o 
 -11   3  15        4.40        3.06      1.07 o 
 -10   3  15        4.69        3.34      1.20 o 
  -9   3  15       23.20       28.63      2.10 o 
  -8   3  15      110.57      137.86      4.24 o 
  -7   3  15      260.98      282.13      6.18 o 
  -6   3  15       99.65       98.85      2.76 o 
  -5   3  15       11.35       11.33      1.05 o 
  -4   3  15      193.47      194.66      3.81 o 
                                                 
